# Supplementary material for: BoPEP4, a C-Terminally Encoded Plant Elicitor Peptide from Broccoli, Plays a Role in Salinity Stress Tolerance
Source: Int J Mol Sci. 2022 Mar 13;23(6):3090. doi: 10.3390/ijms23063090 (PMC8952307; doi:10.3390/ijms23063090)
Supplement: Supplementary file 1 [file ijms-23-03090-s001.zip]

Archive with 13 entries (13 files):
- Fig. S1.jpg
- Fig. S2.jpg
- Fig. S3.jpg
- Fig. S4.jpg
- Fig. S5.jpg
- Table S1 Protein sequences used in this study.xlsx
- Table S2 BoPROPEPs_FPKM.xlsx
- Table S3 Overview of sequencing quality and alignments.xlsx
- Table S4 List of genes with RPKM and p-value in this RNA-seq data.xlsx
- Table S5 Expression of the genes associated with auxin metabolism, transport, perception, and signaling in CR,NR and PR.xlsx
- Table S6 Expression of the genes associated with ABA metabolism, transport, perception, and signaling in CR,NR and PR.xlsx
- Table S7 Expression of the genes associated with wax metabolism, transport, perception, and signaling in CR,NR and PR.xlsx
- Table S8 Primers used in this study.xlsx
