# Supplementary material for: BoPEP4, a C-Terminally Encoded Plant Elicitor Peptide from Broccoli, Plays a Role in Salinity Stress Tolerance
Source: Int J Mol Sci. 2022 Mar 13;23(6):3090. doi: 10.3390/ijms23063090 (PMC8952307; doi:10.3390/ijms23063090)
Supplement: Supplementary file 1 [file ijms-23-03090-s001.zip › Table S1 Protein sequences used in this study.xlsx]

## Sheet: Sheet1
Supplementary Table S1 Protein sequences used in this study
Name	Species	Family	Sequence	Motif	Database ID
AtPROPEP1	Arabidopsis thaliana	Brassicaceae	MEKSDRRSEESHLWIPLQCLDQTLRAILKCLGLFHQDSPTTSSPGTSKQPKEEKEDVTMEKEEVVVTSRATKVKAKQRGKEKVSSGRPGQHN	ATKVKAKQRGKEKVSSGRPGQHN	NP_569001
AtPROPEP2	Arabidopsis thaliana	Brassicaceae	MEKLDKRREEETYLWIPVQFLDQALIAVLKCIGLLCQPAKKTAPSPVTFNQPEEQEEDYGVALKDDDVVVLLRDNKAKSKKRDKEKPSSGRPGQTNSVPNAAIQVYKED	DNKAKSKKRDKEKPSSGRPGQTN	NP_569000
AtPROPEP3	Arabidopsis thaliana	Brassicaceae	MENLRNGEDNGSLIPFTFFDQSSVTIPLLKCSGLESSSSSSSSCDLSSSHSEEDESIDIKEEEEEEEEDGMTIEIKARGKNKTKPTPSSGKGGKHN	EIKARGKNKTKPTPSSGKGGKHN	NP_569002
AtPROPEP4	Arabidopsis thaliana	Brassicaceae	MERGVSYYLWIPFKFIHQTFGSLLLKLLGLRSPSDHSFPEDGEEEVKVVEVSSRGLPGKKNVLKKSRESSGKPGGTNKKPF	GLPGKKNVLKKSRESSGKPGGTN	NP_568223
AtPROPEP5	Arabidopsis thaliana	Brassicaceae	MQQERDHKRDCCKLMPQTVKAFFKCLRFRRSSSSSSDMVKARARNEEKEEPSSIETSTRSLNVMRKGIRKQPVSSGKRGGVNDYDM	SLNVMRKGIRKQPVSSGKRGGVN	NP_568224
AtPROPEP6	Arabidopsis thaliana	Brassicaceae	MEVNGEEERRSRREDEEKEDYYYSLLNSPCSVCNKFVQAILKCLGLESSSIPPSSSSSSPSLVEEEDSGTETVEETGFMARITAVLRRRPRPPPYSSGRPGQNN	ITAVLRRRPRPPPYSSGRPGQNN	NP_179791
AtPROPEP7	Arabidopsis thaliana	Brassicaceae	MEGEGRREDGDCSYLCIPFNSIRDIFQSFFTRFRGLTPDNSPVTISQEVEEETEVVNIPRSVVSGNVAARKGKQQTSSGKGGGTN	VSGNVAARKGKQQTSSGKGGGTN	NP_001078561
AtPROPEP8	Arabidopsis thaliana	Brassicaceae	MDEERRDEEEVSHICIPFQFLNEALKTFLKCLGLHISPSPSISSASSATQDVVSTRGGVIVKSKKAARELPSSGKPGRRN	GVIVKSKKAARELPSSGKPGRRN	NP_001154702
BoPROPEP1	Brassica oleracea L. var. botrytis L.	Brassicaceae	MEVNGEEKRSYRREDEEKEVYYPLLNSPCSAFHKTVQAILKCLGLESSSIPPSSSSSEDPGTETVQETGFMAMVARLTRRRPRPPYSSGQPGQIN	RRRPRPPYSSGQPGQIN	XP_013603400.1
BoPROPEP2	Brassica oleracea L. var. botrytis L.	Brassicaceae	MQRDGRREGVSYYLWLPFKFIHQTLRSLLLKLFGLRSPSRHTAASLEEEVEVEVVQVTSRGLPPKKLQQKPRGSSGKPGSINKKPR	KLQQKPRGSSGKPGSIN	XP_013627550.1
BoPROPEP3	Brassica oleracea L. var. botrytis L.	Brassicaceae	MEKIERQTEEASYLGLPFHFLNQTLKAILRCLGILHHDPPTVTKTSSDSAPLNQPEEEEDVVMEDNVVVATMGSKNGIIITSRGTKVKAKRKDKEKVSSGRPGQHH	KRKDKEKVSSGRPGQHH	XP_013626305.1
BoPROPEP4	Brassica oleracea L. var. botrytis L.	Brassicaceae	MEEERRSEEERYHLWSPFQFCKEALESFLKCLGLYTSPSNSSASSVQEDAVTTRGILIGSKKRPREPHSSGKPGGHN	KKRPREPHSSGKPGGHN	XP_013619596.1
BoPROPEP5	Brassica oleracea L. var. botrytis L.	Brassicaceae	MEKYERQSEEETYWWMIPFKFLDQTLKAIFKCLGLLHHESPSTKTESSPVTSTQPLQQEEEEEEEDVVMEENVIITSRGSKTLATSRGVKAKTKKKEQKSSGRPGQHHKYDL	KTKKKEQKSSGRPGQHH	XP_013619427.1
BoPROPEP6	Brassica oleracea L. var. botrytis L.	Brassicaceae	MQNLRNGEKGDSHWIQFMLFVQFSITTLLLKCLGLERSSSSSSSSSVSSHGEEEDGIEMKEDEDDMTVETTERRLQKSKPKPKPKPSPGKGGKIN	KPKPKPKPSPGKGGKIN	XP_013619857.1
BoPROPEP7	Brassica oleracea L. var. botrytis L.	Brassicaceae	MENMRNGGENGSHWIPFMFFDRSSVTIHLLKWFGLGNSSPSSSFSFQSEEEDVVETKEEEDVMTVNITERRLKKSKPKPRPSSGKGGKVH	KSKPKPRPSSGKGGKVH	XP_013624405.1
BoPROPEP8	Brassica oleracea L. var. botrytis L.	Brassicaceae	MHLAEEELSSEKRAEKWKLKEKKREDEEKEVYYSLLNSPCTAFHKTIQAILKCLGLETSSISPSSSSSSSKEDHGTEIVQETGFMAMVTRLVRRRPRPAYSSGRPGQID	RRRPRPAYSSGRPGQID	XP_013635554.1
BoPROPEP9	Brassica oleracea L. var. botrytis L.	Brassicaceae	MQKESDKKRHRCKLITQSVMAFLDCLNVRHSSSSSDMVKAKARNEAEVASSVETSDRSLNVSSKLTRKLPVSSGKGGGVNNHDM	KLTRKLPVSSGKGGGVN	XP_013606707.1
OsPROPEP1a	Oryza sativa Japonica Group	Poaceae	MDRVEEKEGNRFQEPASDRCEDNEDKEQDNSEESSSVDQRKEEEEEEKEGCEEATPAAAAAAAAPSFFAHPCSLLQYIARVCACCLGLSDSFCDPKASSVLVPEPEPAAADPSQEGEEDMKSSYFYMQEATTRVRAARLRPKPPGNPREGSGGNGGHHH	ARLRPKPPGNPREGSGGNGGHHH	NP_001054028
OsPROPEP1b	Oryza sativa Japonica Group	Poaceae	MDRVEEKEGNRFQEPASDRCEDNEDKEQDNSEESSSVDQRKEEEEEEKEGCEEATPAAAAAAAAPSFFAHPCSLLQYIARVCACCLGLSDSFCDPKASSVLVPEPEPAAADPSQEGEEDMKSSEATTRVRAARLRPKPPGNPREGSGGNGGHHH	ARLRPKPPGNPREGSGGNGGHHH	CAD41716
OsPROPEP2	Oryza sativa Japonica Group	Poaceae	MAMSSSPASPPPSFLIGGAQAQLLRHREEMLLVLPSPPSGRQLPSEEEEAAPCAVNGRSTILAAADDSKPTRPGAPAEGSGGNGGAIHTAASS	DDSKPTRPGAPAEGSGGNGGAIH	NP_001061102
ZmPROPEP1a	Zea mays	Poaceae	MDQRVSQESSSDRRRKRKDVAAAVPEGVHGESTDNGGYDDTDETAGVLTKEQQAVDVVEEQASAPLQLLLRACAGCLVGLLRGYRSDPKPAAAAAAASVAAESPQEGDKPFGSEEVGTQVLAATRTPPWPPCPPEEGSGGNGGSHN	TRTPPWPPCPPEEGSGGNGGSHN	XP_008668803
ZmPROPEP1b	Zea mays	Poaceae	MDERGEKDEEEHGVAEEEMAAVVLKEVEVEMVGGSEEASAAPLLLAHPCSVLQLLLRACAGCLVRLLHGHCSDGDDADPKAAADDDDDAAPEAAAAAADGGDKAATYLYMQEVWAVRRRPTTPGRPREGSGGNGGNHH	VRRRPTTPGRPREGSGGNGGNHH	NP_001144138
ZmPROPEP1	Zea mays	Poaceae	MDERGEKEEEHGVVEEETAAVVLKEVEVEMEMVGGSEEASAAPLLLAHPCSLLQLLLRACAGCLVRLLHGHCSDGANDDPKAAADDDDAAPEAAAAAAAAAGDGGDKAATYLYMQEVWAVRRRPTTPGRPREGSGGNGGNHH	VRRRPTTPGRPREGSGGNGGNHH	XP_008668800
ZmPROPEP2	Zea mays	Poaceae	MDEHGEKEENKSQDSALAAEQREETAAAEGEDTSEESTDQREDGHGYKADESAGLLPEDDVGSGEASAAPHFGHPCSLLRACAGFLGLHGCGGDQKPAAAAVAASAAEAATAAAASSSQDEEDGGVDMAKANGFYMHEVITRVWAVAVRRPRPRPPDHAREGSGGNGGVHH	RRPRPRPPDHAREGSGGNGGVHH	XP_008663642
ZmPROPEP3	Zea mays	Poaceae	MDQRVSLQESSSDRRRKRKDVAAAVPEGVHGESTDNGGYDTDETARGVLTKEQQAVVDVVEEEASAPLQLLLRACAGCLVGLLRGYRSDPKPSAAAAASVGAESPQKGDKPFGSEVVATQVLAATRTPPWPPSSPPEEGSGGNGGSHN	TRTPPWPPCPPEEGSGGNGGSHN	NP_001145555
ZmPROPEP4	Zea mays	Poaceae	MALSPSAQATSPLARQLLRHVSSGLVAAAFHRPAPAISLPSAPRGADDVALAASHHQRLRPAPSPKGRPGAPKQGSGGQVHAAPAMATIASAVMPPTNAVTAAAATTHVVTRGPARPGLPAQGGGGGKTHGAPAAAKARAAMPGPAPPARPKEGSGGKVHVASPAAMSSASVLMRGPAPPGHPAEGAGGRGGSIHSISS	LMRGPAPPGHPAEGAGGRGGSIH	XP_008664001
ZmPROPEP5	Zea mays	Poaceae	MPYICNRSSTNKKGAPRPPKGPAVKAMTTSSSWLSLPIQLLRYAPSSSSSNRLGLGSVHRPSPHCARMHMQPAKGLKPVTATGRGDGGGVDAASPLRLLADEVAPELHAAAKRMVGGGALHSPKGRPGSPTEGSGGGKIRTTHAAAPTTTFARARGPTPPGLPAEGSGGNGGTKH	RARGPTPPGLPAEGSGGNGGTKH	XP_008662798
