# Supplementary material for: BoPEP4, a C-Terminally Encoded Plant Elicitor Peptide from Broccoli, Plays a Role in Salinity Stress Tolerance
Source: Int J Mol Sci. 2022 Mar 13;23(6):3090. doi: 10.3390/ijms23063090 (PMC8952307; doi:10.3390/ijms23063090)
Supplement: Supplementary file 1 [file ijms-23-03090-s001.zip › Table S2 BoPROPEPs_FPKM.xlsx]

## Sheet: BoPROPEPs_FPKM
Supplementary Table S2 Expression of BoPROPEPS based on RNA-seq data
		FPKM	FPKM	FPKM	FPKM	FPKM
Gene Name	Transcript_id	seed	3 days cotyledon	7 days cotyledon	11 days cotyledon	11 days leaf
BoPROPEP1	TRINITY_GG_2555_c0_g1_i1	6.92	5.81	2.49	0	7.69
BoPROPEP2	TRINITY_GG_25656_c0_g1_i1	19.82	6.06	0	0	0
BoPROPEP3	TRINITY_GG_28128_c0_g1_i1	8.47	0	7.58	16.26	13.43
BoPROPEP4	TRINITY_GG_30866_c0_g1_i1	1.97	3.32	2.85	3.78	0
