# Supplementary material for: BoPEP4, a C-Terminally Encoded Plant Elicitor Peptide from Broccoli, Plays a Role in Salinity Stress Tolerance
Source: Int J Mol Sci. 2022 Mar 13;23(6):3090. doi: 10.3390/ijms23063090 (PMC8952307; doi:10.3390/ijms23063090)
Supplement: Supplementary file 1 [file ijms-23-03090-s001.zip › Table S3 Overview of sequencing quality and alignments.xlsx]

## Sheet: Sheet1
Supplementary Table S3 Overview of sequencing quality and alignments
Sample	Valid reads	Mapped reads	Unique Mapped reads	Multi Mapped reads	Raw reads	Valid Ratio(reads)	Q20%	Q30%
CR1	43044334	38580915(89.63%)	29206548(67.85%)	9374367(21.78%)	44496154	96.74	99.98	98.35
CR2	38858788	34755253(89.44%)	26201962(67.43%)	8553291(22.01%)	40140668	96.81	99.98	98.34
CR3	44746938	40036871(89.47%)	30209071(67.51%)	9827800(21.96%)	46097556	97.07	99.98	98.22
NR1	42595616	38006174(89.23%)	28251090(66.32%)	9755084(22.90%)	43990334	96.83	99.98	98.08
NR2	41824742	37364672(89.34%)	28352898(67.79%)	9011774(21.55%)	43449596	96.26	99.98	98.33
NR3	48886008	43731343(89.46%)	33153693(67.82%)	10577650(21.64%)	50779050	96.27	99.98	98.26
PR1	47317744	42348854(89.50%)	31446086(66.46%)	10902768(23.04%)	48895808	96.77	99.98	98.05
PR2	38900116	34636644(89.04%)	25596364(65.80%)	9040280(23.24%)	40168352	96.84	99.97	97.93
PR3	50572056	45157056(89.29%)	33394918(66.03%)	11762138(23.26%)	52320888	96.66	99.98	98
