# Supplementary material for: BoPEP4, a C-Terminally Encoded Plant Elicitor Peptide from Broccoli, Plays a Role in Salinity Stress Tolerance
Source: Int J Mol Sci. 2022 Mar 13;23(6):3090. doi: 10.3390/ijms23063090 (PMC8952307; doi:10.3390/ijms23063090)
Supplement: Supplementary file 1 [file ijms-23-03090-s001.zip › Table S4 List of genes with RPKM and p-value in this RNA-seq data.xlsx]

## Sheet: Sheet1
Supplementary Table S4 List of genes with RPKM and p-value in this RNA-seq data
gene_id	chr	start	end	strand	gene_name	transcript_id	GO	KEGG	KO_ENTRY	EC	Description	trans_type	FPKM.CR1	FPKM.CR2	FPKM.CR3	FPKM.NR1	FPKM.NR2	FPKM.NR3	FPKM.PR1	FPKM.PR2	FPKM.PR3	FPKM.PR1	FPKM.PR2	FPKM.PR3	FPKM.CR1	FPKM.CR2	FPKM.CR3	FPKM.NR1	FPKM.NR2	FPKM.NR3	PR/CR_fc	PR/CR_log2(fc)	PR/CR_pval	PR/CR_qval	NR/CR_fc	NR/CR_log2(fc)	NR/CR_pval	NR/CR_qval	PR/NR_fc	PR/NR_log2(fc)	PR/NR_pval	PR/NR_qval
11271702	NC_016118.1	34267	34353	+	trnS	rna-BroleMt003	NA	NA	NA	NA	hypothetical protein B456_001G165500 [Gossypium raimondii]	NA	0.0001	0.0001	0.047121	0.0001	0.0001	0.0001	0.0001	0.0001	0.0001	0.0001	0.0001	0.0001	0.0001	0.0001	0.047121	0.0001	0.0001	0.0001	0.00633968	-7.30137	1	1	0.00633968	-7.30137	1	1	1	0	1	1
11271712	NC_016118.1	74012	74085	-	trnfM	rna-BroleMt004	NA	NA	NA	NA		NA	0.0001	0.0001	0.0001	0.0001	0.0001	0.0001	0.0001	0.0001	0.170988	0.0001	0.0001	0.170988	0.0001	0.0001	0.0001	0.0001	0.0001	0.0001	570.627	9.1564	1	1	1	0	1	1	570.627	9.1564	1	1
11271715	NC_016118.1	80848	83995	-	rrn26	rna-BroleMr001	NA	00190(Oxidative phosphorylation);00195(Photosynthesis)	K02108	NA	BnaCnng12640D [Brassica napus]	NA	14.202	16.0537	14.4076	20.5043	10.3874	9.23245	12.9911	11.6062	16.6014	12.9911	11.6062	16.6014	14.202	16.0537	14.4076	20.5043	10.3874	9.23245	0.922429	-0.11649	0.628917	0.722875	0.898368	-0.154622	0.450295	0.577891	1.02678	0.0381316	0.704078	0.940164
11271721	NC_016118.1	91031	91101	-	trnC	rna-BroleMt005	NA	NA	NA	NA	hypothetical protein B456_001G164800, partial [Gossypium raimondii]	NA	1.14006	0.230702	0.167401	0.405865	0.0001	0.0001	0.35428	0.074125	0.122822	0.35428	0.074125	0.122822	1.14006	0.230702	0.167401	0.405865	0.0001	0.0001	0.358367	-1.48049	1	1	0.263993	-1.92143	1	1	1.35748	0.440936	1	1
11271722	NC_016118.1	91204	91278	-	trnP	rna-BroleMt006	NA	NA	NA	NA	hypothetical protein DCGMS_00220 (mitochondrion) [Raphanus sativus]	NA	0.230329	1.1745	0.513554	0.139154	0.0001	0.0001	0.0001	0.0001	0.0001	0.0001	0.0001	0.0001	0.230329	1.1745	0.513554	0.139154	0.0001	0.0001	0.000156382	-12.6426	1	1	0.0726415	-3.78306	1	1	0.00215279	-8.85958	1	1
11271723	NC_016118.1	91350	91421	-	trnE	rna-BroleMt007	NA	NA	NA	NA		NA	0.0001	0.0001	0.077683	0.0001	0.0001	0.0001	0.0001	0.0001	0.0001	0.0001	0.0001	0.0001	0.0001	0.0001	0.077683	0.0001	0.0001	0.0001	0.00385193	-8.0202	1	1	0.00385193	-8.0202	1	1	1	0	1	1
11271725	NC_016118.1	97085	97158	+	trnW	rna-BroleMt008	NA	NA	NA	NA		NA	0.0001	0.0001	0.0001	0.0001	0.0001	0.0001	0.0001	0.0001	0.0001	0.0001	0.0001	0.0001	0.0001	0.0001	0.0001	0.0001	0.0001	0.0001	1	0	1	1	1	0	1	1	1	0	1	1
11271727	NC_016118.1	99775	99862	+	trnS	rna-BroleMt009	NA	NA	NA	NA	hypothetical protein B456_001G161000, partial [Gossypium raimondii]	NA	0.151942	0.417769	0.607779	0.056883	0.0001	0.360371	0.333365	0.38747	0.050525	0.333365	0.38747	0.050525	0.151942	0.417769	0.607779	0.056883	0.0001	0.360371	0.655088	-0.610239	1	1	0.354444	-1.49637	1	1	1.84822	0.886133	1	1
11271728	NC_016118.1	99943	100016	+	trnH	rna-BroleMt010	NA	00190(Oxidative phosphorylation)	K05577	EC:1.6.5.3	NADH:ubiquinone/plastoquinone oxidoreductase, chloroplast chain 5, C-terminal [Cynara cardunculus var. scolymus]	NA	0.537139	0.151502	0.266259	0.0001	0.122298	0.428549	0.262105	0.0001	0.32118	0.262105	0.0001	0.32118	0.537139	0.151502	0.266259	0.0001	0.122298	0.428549	0.610938	-0.710901	1	1	0.576968	-0.793436	1	1	1.05888	0.0825348	1	1
11271730	NC_016118.1	111495	111566	+	trnQ	rna-BroleMt011	NA	NA	NA	NA	hypothetical protein RasatMp071 (mitochondrion) [Raphanus sativus]	NA	0.031076	0.0001	0.0001	0.0001	0.0001	0.0001	0.0001	0.0001	0.0001	0.0001	0.0001	0.0001	0.031076	0.0001	0.0001	0.0001	0.0001	0.0001	0.00959202	-6.70395	1	1	0.00959202	-6.70395	1	1	1	0	1	1
11271737	NC_016118.1	126899	126981	+	trnY	rna-BroleMt014	NA	NA	NA	NA	Nad2 (mitochondrion) [Solanum tuberosum]	NA	0.263233	0.0001	0.0001	0.0001	0.0001	0.0001	0.0001	0.0001	0.0001	0.0001	0.0001	0.0001	0.263233	0.0001	0.0001	0.0001	0.0001	0.0001	0.00113881	-9.77826	1	1	0.00113881	-9.77826	1	1	1	0	1	1
11271738	NC_016118.1	134546	134619	+	trnD	rna-BroleMt015	NA	NA	NA	NA	hypothetical protein B456_001G166200 [Gossypium raimondii]	NA	0.0001	0.0001	0.0001	0.0001	0.0001	0.0001	0.0001	0.0001	0.0001	0.0001	0.0001	0.0001	0.0001	0.0001	0.0001	0.0001	0.0001	0.0001	1	0	1	1	1	0	1	1	1	0	1	1
11271740	NC_016118.1	136016	136088	+	trnK	rna-BroleMt016	NA	NA	NA	NA		NA	0.0001	0.0001	0.034827	0.0001	0.0001	0.0001	0.0001	0.0001	0.0001	0.0001	0.0001	0.0001	0.0001	0.0001	0.034827	0.0001	0.0001	0.0001	0.00856482	-6.86736	1	1	0.00856482	-6.86736	1	1	1	0	1	1
11271755	NC_016118.1	327318	327389	-	trnG	rna-BroleMt018	NA	NA	NA	NA	hypothetical protein GlmaxMp27 (mitochondrion) [Glycine max]	NA	0.0001	0.0001	0.0001	0.0001	0.0001	0.0001	0.053035	0.0001	0.0001	0.053035	0.0001	0.0001	0.0001	0.0001	0.0001	0.0001	0.0001	0.0001	177.45	7.47127	1	1	1	0	1	1	177.45	7.47127	1	1
11271766	NC_016118.1	355120	356967	+	rrn18	rna-BroleMr002	GO:0003674(molecular_function);GO:0005575(cellular_component);GO:0008150(biological_process)	03022(Basal transcription factors)	K03130	NA	hypothetical protein LSAT_4X50261 [Lactuca sativa]	NA	61.912	53.8106	59.4704	47.6393	42.0243	36.3284	38.797	49.9068	46.7011	38.797	49.9068	46.7011	61.912	53.8106	59.4704	47.6393	42.0243	36.3284	0.77289	-0.371665	0.0162022	0.0350696	0.719161	-0.475614	0.00035828	0.00125641	1.07471	0.103949	0.238593	0.679511
11271767	NC_016118.1	357073	357191	+	rrn5	rna-BroleMr003	NA	NA	NA	NA	hypothetical protein (mitochondrion) [Ammopiptanthus mongolicus]	NA	12.0877	16.8387	15.6386	4.25476	5.78103	4.22988	7.2184	3.2646	3.66115	7.2184	3.2646	3.66115	12.0877	16.8387	15.6386	4.25476	5.78103	4.22988	0.317382	-1.65571	0.000156959	0.000525365	0.320109	-1.64336	1.84515e-05	8.1518e-05	0.991482	-0.0123415	1	1
11271775	NC_016118.1	115356	115428	-	trnM	rna-BroleMt012	NA	NA	NA	NA	unnamed protein product [Brassica rapa]	NA	0.0001	0.307154	0.0001	0.0001	0.0001	0.0001	0.0001	0.0001	0.056996	0.0001	0.0001	0.056996	0.0001	0.307154	0.0001	0.0001	0.0001	0.0001	0.186092	-2.42592	1	1	0.000976073	-10.0007	1	1	190.653	7.57481	1	1
11271776	NC_016118.1	18908	18981	-	trnH	rna-BroleMt002	NA	00190(Oxidative phosphorylation)	K05577	EC:1.6.5.3	NADH:ubiquinone/plastoquinone oxidoreductase, chloroplast chain 5, C-terminal [Cynara cardunculus var. scolymus]	NA	0.0001	0.0001	0.0001	0.0001	0.0001	0.0001	0.0001	0.0001	0.0001	0.0001	0.0001	0.0001	0.0001	0.0001	0.0001	0.0001	0.0001	0.0001	1	0	1	1	1	0	1	1	1	0	1	1
11271781	NC_016118.1	125980	126051	+	trnN	rna-BroleMt013	NA	NA	NA	NA		NA	0.01371	0.264909	0.0001	0.0001	0.0001	0.0001	0.0001	0.074125	0.0001	0.0001	0.074125	0.0001	0.01371	0.264909	0.0001	0.0001	0.0001	0.0001	0.266666	-1.90689	1	1	0.00107635	-9.85963	1	1	247.75	7.95274	1	1
11271786	NC_016118.1	144026	144112	+	trnS	rna-BroleMt017	NA	NA	NA	NA		NA	0.0001	0.0001	0.0001	0.0001	0.0001	0.0001	0.0001	0.0001	0.324287	0.0001	0.0001	0.324287	0.0001	0.0001	0.0001	0.0001	0.0001	0.0001	1081.62	10.079	1	1	1	0	1	1	1081.62	10.079	1	1
11271795	NC_016118.1	15354	15434	+	trnI	rna-BroleMt001	NA	NA	NA	NA		NA	0.0001	0.0001	0.0001	0.0001	0.0001	0.0001	0.0001	0.0001	0.0001	0.0001	0.0001	0.0001	0.0001	0.0001	0.0001	0.0001	0.0001	0.0001	1	0	1	1	1	0	1	1	1	0	1	1
106182186	NW_013621768.1	2464	56493230	-	TRNAF-GAA	rna-TRNAF-GAA;rna-TRNAF-GAA-2;rna-TRNAF-GAA-3;rna-TRNAF-GAA-4;rna-TRNAF-GAA-5;rna-TRNAF-GAA-6;rna-TRNAF-GAA-7;rna-TRNAF-GAA-8;rna-TRNAF-GAA-9;rna-TRNAF-GAA-10;rna-TRNAF-GAA-11;rna-TRNAF-GAA-12;rna-TRNAF-GAA-13;rna-TRNAF-GAA-14;rna-TRNAF-GAA-15;rna-TRNAF-GAA-16;rna-TRNAF-GAA-17;rna-TRNAF-GAA-18;rna-TRNAF-GAA-19;rna-TRNAF-GAA-20;rna-TRNAF-GAA-21;rna-TRNAF-GAA-22;rna-TRNAF-GAA-23;rna-TRNAF-GAA-24;rn…	NA	NA	NA	NA	ORF45d [Pinus koraiensis]	NA	0.0199279	0.04221	0.0340173	0.146642	0.112268	0.224795	0.198411	0.180266	0.143226	0.198411	0.180266	0.143226	0.0199279	0.04221	0.0340173	0.146642	0.112268	0.224795	5.42771	2.44034	1	1	5.03045	2.33069	1	1	1.07897	0.109656	1	1
106182187	NC_027756.1	724815	28331318	-	TRNAL-UAA	rna-TRNAL-UAA;rna-TRNAL-UAA-2;rna-TRNAL-UAA-3;rna-TRNAL-UAA-4;rna-TRNAL-UAA-5;rna-TRNAL-UAA-6;rna-TRNAL-UAA-7;rna-TRNAL-UAA-8;rna-TRNAL-UAA-9	NA	NA	NA	NA		NA	0.0613154	0.0001	0.0001	0.0201031	0.0001	0.0164874	0.0001	0.0001	0.0164808	0.0001	0.0001	0.0164808	0.0613154	0.0001	0.0001	0.0201031	0.0001	0.0164874	0.271164	-1.88276	1	1	0.596445	-0.74554	1	1	0.454634	-1.13722	1	1
106182188	NC_027756.1	1631784	55501196	+	TRNAL-CAA	rna-TRNAL-CAA;rna-TRNAL-CAA-2;rna-TRNAL-CAA-3;rna-TRNAL-CAA-4;rna-TRNAL-CAA-5;rna-TRNAL-CAA-6;rna-TRNAL-CAA-7;rna-TRNAL-CAA-8;rna-TRNAL-CAA-9;rna-TRNAL-CAA-10;rna-TRNAL-CAA-11;rna-TRNAL-CAA-12;rna-TRNAL-CAA-13;rna-TRNAL-CAA-14;rna-TRNAL-CAA-15	NA	NA	NA	NA	hypothetical protein CR513_61221, partial [Mucuna pruriens];unnamed protein product [Brassica rapa];detoxifying efflux carrier 35 [Arabidopsis thaliana];hypothetical protein ARALYDRAFT_916046 [Arabidopsis lyrata subsp. lyrata];hypothetical protein CTI12_AA304110 [Artemisia annua]	NA	0.0403723	0.0001	0.0008532	0.0319745	0.0285259	0.0001	0.01472	0.0001	0.0001	0.01472	0.0001	0.0001	0.0403723	0.0001	0.0008532	0.0319745	0.0285259	0.0001	0.361036	-1.46979	1	1	1.46642	0.552295	1	1	0.246203	-2.02208	1	1
106182189	NC_027756.1	1884159	53796435	+	TRNAL-AAG	rna-TRNAL-AAG;rna-TRNAL-AAG-2;rna-TRNAL-AAG-3;rna-TRNAL-AAG-4;rna-TRNAL-AAG-5;rna-TRNAL-AAG-6;rna-TRNAL-AAG-7;rna-TRNAL-AAG-8;rna-TRNAL-AAG-9;rna-TRNAL-AAG-10;rna-TRNAL-AAG-11;rna-TRNAL-AAG-12;rna-TRNAL-AAG-13;rna-TRNAL-AAG-14;rna-TRNAL-AAG-15;rna-TRNAL-AAG-16;rna-TRNAL-AAG-17;rna-TRNAL-AAG-18;rna-TRNAL-AAG-19;rna-TRNAL-AAG-20	NA	NA	NA	NA	hypothetical protein DVH24_025189 [Malus domestica]	NA	0.0278179	0.0163225	0.0001	0.0165455	0.0966192	0.00584326	0.0230242	0.0031591	0.0142578	0.0230242	0.0031591	0.0142578	0.0278179	0.0163225	0.0001	0.0165455	0.0966192	0.00584326	0.914121	-0.129543	1	1	2.69003	1.42762	1	1	0.339819	-1.55716	1	1
106182191	NW_013617434.1	76958	42589910	-	TRNAL-UAG	rna-TRNAL-UAG;rna-TRNAL-UAG-2;rna-TRNAL-UAG-3;rna-TRNAL-UAG-4;rna-TRNAL-UAG-5;rna-TRNAL-UAG-6;rna-TRNAL-UAG-7;rna-TRNAL-UAG-8;rna-TRNAL-UAG-9;rna-TRNAL-UAG-10;rna-TRNAL-UAG-11;rna-TRNAL-UAG-12;rna-TRNAL-UAG-13;rna-TRNAL-UAG-14;rna-TRNAL-UAG-15;rna-TRNAL-UAG-16;rna-TRNAL-UAG-17;rna-TRNAL-UAG-18;rna-TRNAL-UAG-19;rna-TRNAL-UAG-20;rna-TRNAL-UAG-21;rna-TRNAL-UAG-22;rna-TRNAL-UAG-23;rna-TRNAL-UAG-24;rn…	NA	00190(Oxidative phosphorylation);00190(Oxidative phosphorylation)	K05577	EC:1.6.5.3	Glycogen synthase [Corchorus olitorius];hypothetical protein Ahy_B02g061534 [Arachis hypogaea];hypothetical protein MtrDRAFT_AC160516g49v2 [Medicago truncatula]	NA	0.0195527	0.0001	0.013109	3.42692e-05	0.0001	0.0117567	0.0001	0.0146468	0.0001	0.0001	0.0146468	0.0001	0.0195527	0.0001	0.013109	3.42692e-05	0.0001	0.0117567	0.453175	-1.14186	1	1	0.362952	-1.46215	1	1	1.24858	0.320288	1	1
106182192	NC_027755.1	14938953	40157166	-	TRNAL-CAG	rna-TRNAL-CAG;rna-TRNAL-CAG-2;rna-TRNAL-CAG-3;rna-TRNAL-CAG-4;rna-TRNAL-CAG-5;rna-TRNAL-CAG-6;rna-TRNAL-CAG-7;rna-TRNAL-CAG-8	NA	NA	NA	NA	hypothetical protein CICLE_v10017825mg, partial [Citrus clementina]	NA	0.0194734	0.00905773	0.0383035	0.0127029	0.0116564	0.0328322	0.014825	0.0181302	0.0147665	0.014825	0.0181302	0.0147665	0.0194734	0.00905773	0.0383035	0.0127029	0.0116564	0.0328322	0.714027	-0.485948	1	1	0.855715	-0.224798	1	1	0.834422	-0.26115	1	1
106182193	NC_027756.1	3792639	48315901	-	TRNAI-AAU	rna-TRNAI-AAU;rna-TRNAI-AAU-2;rna-TRNAI-AAU-3;rna-TRNAI-AAU-4;rna-TRNAI-AAU-5;rna-TRNAI-AAU-6;rna-TRNAI-AAU-7;rna-TRNAI-AAU-8;rna-TRNAI-AAU-9;rna-TRNAI-AAU-10;rna-TRNAI-AAU-11;rna-TRNAI-AAU-12;rna-TRNAI-AAU-13;rna-TRNAI-AAU-14;rna-TRNAI-AAU-15;rna-TRNAI-AAU-16;rna-TRNAI-AAU-17;rna-TRNAI-AAU-18;rna-TRNAI-AAU-19;rna-TRNAI-AAU-20;rna-TRNAI-AAU-21;rna-TRNAI-AAU-22;rna-TRNAI-AAU-23;rna-TRNAI-AAU-24;rn…	NA	NA	NA	NA		NA	0.0116179	0.0001	0.0001	0.00597096	0.0001	0.0103619	0.00650703	0.0001	0.0257672	0.00650703	0.0001	0.0257672	0.0116179	0.0001	0.0001	0.00597096	0.0001	0.0103619	2.73943	1.45388	1	1	1.39052	0.475619	1	1	1.97008	0.978256	1	1
106182195	NC_027756.1	6819951	55222719	+	TRNAI-UAU	rna-TRNAI-UAU;rna-TRNAI-UAU-2;rna-TRNAI-UAU-3;rna-TRNAI-UAU-4;rna-TRNAI-UAU-5;rna-TRNAI-UAU-6;rna-TRNAI-UAU-7;rna-TRNAI-UAU-8;rna-TRNAI-UAU-9;rna-TRNAI-UAU-10;rna-TRNAI-UAU-11;rna-TRNAI-UAU-12	NA	NA	NA	NA		NA	0.0001	0.0001	0.0001	0.0114911	0.0001	0.0001	0.017504	0.0001	0.0286594	0.017504	0.0001	0.0286594	0.0001	0.0001	0.0001	0.0114911	0.0001	0.0001	154.211	7.26876	1	1	38.9704	5.28431	1	1	3.95714	1.98446	1	1
106182196	NW_013637468.1	33	48559539	-	TRNAM-CAU	rna-TRNAM-CAU;rna-TRNAM-CAU-2;rna-TRNAM-CAU-3;rna-TRNAM-CAU-4;rna-TRNAM-CAU-5;rna-TRNAM-CAU-6;rna-TRNAM-CAU-7;rna-TRNAM-CAU-8;rna-TRNAM-CAU-9;rna-TRNAM-CAU-10;rna-TRNAM-CAU-11;rna-TRNAM-CAU-12;rna-TRNAM-CAU-13;rna-TRNAM-CAU-14;rna-TRNAM-CAU-15;rna-TRNAM-CAU-16;rna-TRNAM-CAU-17;rna-TRNAM-CAU-18;rna-TRNAM-CAU-19;rna-TRNAM-CAU-20;rna-TRNAM-CAU-21;rna-TRNAM-CAU-22;rna-TRNAM-CAU-23;rna-TRNAM-CAU-24;rn…	NA	03010(Ribosome);03010(Ribosome)	K02886	NA	ccmC (mitochondrion) [Solanum commersonii];LOW QUALITY PROTEIN: F-box protein At4g27050 [Capsella rubella]	NA	0.0114003	0.00863545	0.0001	0.055584	0.0562549	0.0177703	0.0187674	0.0479599	0.0600486	0.0187674	0.0479599	0.0600486	0.0114003	0.00863545	0.0001	0.055584	0.0562549	0.0177703	6.29605	2.65445	1	1	6.43676	2.68633	1	1	0.97814	-0.0318876	1	1
106182197	NC_027756.1	418495	47743493	-	TRNAV-AAC	rna-TRNAV-AAC;rna-TRNAV-AAC-2;rna-TRNAV-AAC-3;rna-TRNAV-AAC-4;rna-TRNAV-AAC-5;rna-TRNAV-AAC-6;rna-TRNAV-AAC-7;rna-TRNAV-AAC-8;rna-TRNAV-AAC-9;rna-TRNAV-AAC-10;rna-TRNAV-AAC-11;rna-TRNAV-AAC-12;rna-TRNAV-AAC-13;rna-TRNAV-AAC-14;rna-TRNAV-AAC-15;rna-TRNAV-AAC-16;rna-TRNAV-AAC-17;rna-TRNAV-AAC-18;rna-TRNAV-AAC-19;rna-TRNAV-AAC-20;rna-TRNAV-AAC-21;rna-TRNAV-AAC-22;rna-TRNAV-AAC-23;rna-TRNAV-AAC-24;rn…	NA	NA	NA	NA	hypothetical protein MTR_8g063140 [Medicago truncatula]	NA	0.0001	0.0001	0.0110279	0.0001	0.0001	0.0001	0.0101773	0.00313075	0.0001	0.0101773	0.00313075	0.0001	0.0001	0.0001	0.0110279	0.0001	0.0001	0.0001	1.19418	0.256016	1	1	0.0267192	-5.22598	1	1	44.6936	5.482	1	1
106182199	NW_013621768.1	791	41628652	-	TRNAV-UAC	rna-TRNAV-UAC;rna-TRNAV-UAC-2;rna-TRNAV-UAC-3;rna-TRNAV-UAC-4;rna-TRNAV-UAC-5;rna-TRNAV-UAC-6;rna-TRNAV-UAC-7;rna-TRNAV-UAC-8;rna-TRNAV-UAC-9;rna-TRNAV-UAC-10;rna-TRNAV-UAC-11;rna-TRNAV-UAC-12	NA	NA	NA	NA		NA	0.0001	0.0001	0.0134953	0.0001	0.0001	0.0001	0.0001	0.0001	0.0001	0.0001	0.0001	0.0001	0.0001	0.0001	0.0134953	0.0001	0.0001	0.0001	0.0219053	-5.51258	1	1	0.0219053	-5.51258	1	1	1	0	1	1
106182200	NC_027756.1	351323	57262057	-	TRNAV-CAC	rna-TRNAV-CAC;rna-TRNAV-CAC-2;rna-TRNAV-CAC-3;rna-TRNAV-CAC-4;rna-TRNAV-CAC-5;rna-TRNAV-CAC-6;rna-TRNAV-CAC-7;rna-TRNAV-CAC-8;rna-TRNAV-CAC-9;rna-TRNAV-CAC-10;rna-TRNAV-CAC-11;rna-TRNAV-CAC-12;rna-TRNAV-CAC-13;rna-TRNAV-CAC-14;rna-TRNAV-CAC-15;rna-TRNAV-CAC-16;rna-TRNAV-CAC-17	NA	03040(Spliceosome);03040(Spliceosome)	K12741	NA		NA	0.0001	0.0001	0.0001	0.00987938	0.0001	0.0001	0.0001	0.0001	0.0001	0.0001	0.0001	0.0001	0.0001	0.0001	0.0001	0.00987938	0.0001	0.0001	1	0	1	1	33.5979	5.0703	1	1	0.0297637	-5.0703	1	1
106182201	NC_027756.1	3954032	46359466	+	TRNAS-AGA	rna-TRNAS-AGA;rna-TRNAS-AGA-2;rna-TRNAS-AGA-3;rna-TRNAS-AGA-4;rna-TRNAS-AGA-5;rna-TRNAS-AGA-6;rna-TRNAS-AGA-7;rna-TRNAS-AGA-8;rna-TRNAS-AGA-9;rna-TRNAS-AGA-10;rna-TRNAS-AGA-11;rna-TRNAS-AGA-12;rna-TRNAS-AGA-13;rna-TRNAS-AGA-14;rna-TRNAS-AGA-15;rna-TRNAS-AGA-16;rna-TRNAS-AGA-17;rna-TRNAS-AGA-18;rna-TRNAS-AGA-19;rna-TRNAS-AGA-20;rna-TRNAS-AGA-21;rna-TRNAS-AGA-22;rna-TRNAS-AGA-23;rna-TRNAS-AGA-24;rn…	NA	NA	NA	NA	hypothetical protein MTR_2g102410 [Medicago truncatula];transmembrane protein, putative [Medicago truncatula];hypothetical protein MARPO_0109s0014 [Marchantia polymorpha]	NA	0.0001	0.0041984	0.0001	0.0183802	0.0245521	0.0207199	0.0001	0.0001	0.00575228	0.0001	0.0001	0.00575228	0.0001	0.0041984	0.0001	0.0183802	0.0245521	0.0207199	1.35328	0.436463	1	1	14.4717	3.85516	1	1	0.0935125	-3.4187	1	1
106182202	NC_027755.1	25263060	25263146	-	TRNAS-GGA	rna-TRNAS-GGA	NA	NA	NA	NA		NA	0.0001	0.0001	0.0001	0.226258	0.0001	0.108738	0.175565	0.0001	0.133646	0.175565	0.0001	0.133646	0.0001	0.0001	0.0001	0.226258	0.0001	0.108738	1031.04	10.0099	1	1	1116.99	10.1254	1	1	0.923052	-0.115516	1	1
106182203	NW_013621761.1	8794003	64747775	+	TRNAS-UGA	rna-TRNAS-UGA;rna-TRNAS-UGA-2;rna-TRNAS-UGA-3;rna-TRNAS-UGA-4;rna-TRNAS-UGA-5;rna-TRNAS-UGA-6;rna-TRNAS-UGA-7;rna-TRNAS-UGA-8;rna-TRNAS-UGA-9;rna-TRNAS-UGA-10;rna-TRNAS-UGA-11;rna-TRNAS-UGA-12;rna-TRNAS-UGA-13;rna-TRNAS-UGA-14;rna-TRNAS-UGA-15;rna-TRNAS-UGA-16;rna-TRNAS-UGA-17	NA	NA	NA	NA	hypothetical protein BVRB_4g078840 isoform B [Beta vulgaris subsp. vulgaris];transmembrane protein, putative [Medicago truncatula];hypothetical protein B456_001G165500 [Gossypium raimondii]	NA	0.0001	0.0001	0.00585647	0.0001	0.0334155	0.0001	0.0327303	0.102133	0.0202743	0.0327303	0.102133	0.0202743	0.0001	0.0001	0.00585647	0.0001	0.0334155	0.0001	25.6152	4.67893	1	1	5.55035	2.47258	1	1	4.61507	2.20635	1	1
106182204	NW_013617655.1	6286967	43249657	-	TRNAS-CGA	rna-TRNAS-CGA;rna-TRNAS-CGA-2;rna-TRNAS-CGA-3;rna-TRNAS-CGA-4;rna-TRNAS-CGA-5;rna-TRNAS-CGA-6;rna-TRNAS-CGA-7	NA	NA	NA	NA	hypothetical protein EUGRSUZ_J02952 [Eucalyptus grandis]	NA	0.0001	0.0001	0.0001	0.0001	0.0001	0.00435357	0.0001	0.0001	0.0001	0.0001	0.0001	0.0001	0.0001	0.0001	0.0001	0.0001	0.0001	0.00435357	1	0	1	1	15.1786	3.92396	1	1	0.0658824	-3.92396	1	1
106182205	NW_013617774.1	146422	51894060	+	TRNAP-AGG	rna-TRNAP-AGG;rna-TRNAP-AGG-2;rna-TRNAP-AGG-3;rna-TRNAP-AGG-4;rna-TRNAP-AGG-5;rna-TRNAP-AGG-6;rna-TRNAP-AGG-7;rna-TRNAP-AGG-8;rna-TRNAP-AGG-9;rna-TRNAP-AGG-10;rna-TRNAP-AGG-11;rna-TRNAP-AGG-12;rna-TRNAP-AGG-13;rna-TRNAP-AGG-14;rna-TRNAP-AGG-15;rna-TRNAP-AGG-16;rna-TRNAP-AGG-17;rna-TRNAP-AGG-18;rna-TRNAP-AGG-19;rna-TRNAP-AGG-20;rna-TRNAP-AGG-21;rna-TRNAP-AGG-22;rna-TRNAP-AGG-23;rna-TRNAP-AGG-24;rn…	NA	NA	NA	NA		NA	0.0001	0.0001	0.0001	0.0739165	0.0117121	0.00941533	0.025039	0.0001	0.0390205	0.025039	0.0001	0.0390205	0.0001	0.0001	0.0001	0.0739165	0.0117121	0.00941533	213.865	7.74056	1	1	316.813	8.30749	1	1	0.67505	-0.566933	1	1
106182207	NW_013625624.1	26098	51893712	+	TRNAP-UGG	rna-TRNAP-UGG;rna-TRNAP-UGG-2;rna-TRNAP-UGG-3;rna-TRNAP-UGG-4;rna-TRNAP-UGG-5;rna-TRNAP-UGG-6;rna-TRNAP-UGG-7;rna-TRNAP-UGG-8;rna-TRNAP-UGG-9;rna-TRNAP-UGG-10;rna-TRNAP-UGG-11;rna-TRNAP-UGG-12;rna-TRNAP-UGG-13;rna-TRNAP-UGG-14;rna-TRNAP-UGG-15;rna-TRNAP-UGG-16;rna-TRNAP-UGG-17;rna-TRNAP-UGG-18;rna-TRNAP-UGG-19;rna-TRNAP-UGG-20;rna-TRNAP-UGG-21;rna-TRNAP-UGG-22;rna-TRNAP-UGG-23;rna-TRNAP-UGG-24;rn…	NA	NA	NA	NA		NA	0.174927	0.169316	0.174107	0.227692	0.0974917	0.110515	0.189654	0.135966	0.199053	0.189654	0.135966	0.199053	0.174927	0.169316	0.174107	0.227692	0.0974917	0.110515	1.0122	0.0174974	1	1	0.840551	-0.250593	1	1	1.20421	0.26809	1	1
106182208	NC_027755.1	10327744	44895965	-	TRNAP-CGG	rna-TRNAP-CGG;rna-TRNAP-CGG-2;rna-TRNAP-CGG-3;rna-TRNAP-CGG-4;rna-TRNAP-CGG-5;rna-TRNAP-CGG-6;rna-TRNAP-CGG-7;rna-TRNAP-CGG-8;rna-TRNAP-CGG-9;rna-TRNAP-CGG-10	NA	NA	NA	NA		NA	0.0001	0.0157732	0.0001	0.0001	0.0001	0.0001	0.0143953	0.0537404	0.0001	0.0143953	0.0537404	0.0001	0.0001	0.0157732	0.0001	0.0001	0.0001	0.0001	4.27189	2.09487	1	1	0.0187815	-5.73455	1	1	227.452	7.82942	1	1
106182209	NW_013630037.1	226	46026354	-	TRNAT-AGU	rna-TRNAT-AGU;rna-TRNAT-AGU-2;rna-TRNAT-AGU-3;rna-TRNAT-AGU-4;rna-TRNAT-AGU-5;rna-TRNAT-AGU-6;rna-TRNAT-AGU-7;rna-TRNAT-AGU-8;rna-TRNAT-AGU-9;rna-TRNAT-AGU-10;rna-TRNAT-AGU-11;rna-TRNAT-AGU-12;rna-TRNAT-AGU-13;rna-TRNAT-AGU-14;rna-TRNAT-AGU-15;rna-TRNAT-AGU-16;rna-TRNAT-AGU-17;rna-TRNAT-AGU-18	NA	NA	NA	NA		NA	0.0001	0.0201674	0.0001	0.0001	0.0150521	0.0001	0.0001	0.0001	0.0474966	0.0001	0.0001	0.0474966	0.0001	0.0201674	0.0001	0.0001	0.0150521	0.0001	2.34181	1.22763	1	1	0.748847	-0.417257	1	1	3.12723	1.64488	1	1
106182211	NC_027756.1	1252339	52285014	+	TRNAT-UGU	rna-TRNAT-UGU;rna-TRNAT-UGU-2;rna-TRNAT-UGU-3;rna-TRNAT-UGU-4;rna-TRNAT-UGU-5;rna-TRNAT-UGU-6;rna-TRNAT-UGU-7;rna-TRNAT-UGU-8;rna-TRNAT-UGU-9;rna-TRNAT-UGU-10;rna-TRNAT-UGU-11;rna-TRNAT-UGU-12;rna-TRNAT-UGU-13;rna-TRNAT-UGU-14;rna-TRNAT-UGU-15;rna-TRNAT-UGU-16;rna-TRNAT-UGU-17	NA	NA	NA	NA		NA	0.0001	0.0512204	0.0001	0.0001	0.0001	0.020931	0.0108094	0.0001	0.0207469	0.0108094	0.0001	0.0207469	0.0001	0.0512204	0.0001	0.0001	0.0001	0.020931	0.615637	-0.699849	1	1	0.410946	-1.28298	1	1	1.4981	0.583131	1	1
106182212	NC_027756.1	4346455	43869122	-	TRNAT-CGU	rna-TRNAT-CGU;rna-TRNAT-CGU-2;rna-TRNAT-CGU-3;rna-TRNAT-CGU-4;rna-TRNAT-CGU-5;rna-TRNAT-CGU-6;rna-TRNAT-CGU-7;rna-TRNAT-CGU-8;rna-TRNAT-CGU-9;rna-TRNAT-CGU-10;rna-TRNAT-CGU-11	NA	NA	NA	NA		NA	0.0001	0.0001	0.0001	0.0179586	0.0744562	0.0001	0.0724122	0.0001	0.0678763	0.0724122	0.0001	0.0678763	0.0001	0.0001	0.0001	0.0179586	0.0744562	0.0001	467.962	8.87025	1	1	308.383	8.26858	1	1	1.51747	0.60167	1	1
106182213	NC_027756.1	246174	51651990	-	TRNAA-AGC	rna-TRNAA-AGC;rna-TRNAA-AGC-2;rna-TRNAA-AGC-3;rna-TRNAA-AGC-4;rna-TRNAA-AGC-5;rna-TRNAA-AGC-6;rna-TRNAA-AGC-7;rna-TRNAA-AGC-8;rna-TRNAA-AGC-9;rna-TRNAA-AGC-10;rna-TRNAA-AGC-11;rna-TRNAA-AGC-12;rna-TRNAA-AGC-13;rna-TRNAA-AGC-14;rna-TRNAA-AGC-15;rna-TRNAA-AGC-16;rna-TRNAA-AGC-17;rna-TRNAA-AGC-18;rna-TRNAA-AGC-19;rna-TRNAA-AGC-20;rna-TRNAA-AGC-21;rna-TRNAA-AGC-22;rna-TRNAA-AGC-23;rna-TRNAA-AGC-24;rn…	NA	NA	NA	NA	hypothetical protein CR513_62312, partial [Mucuna pruriens];hypothetical protein EUGRSUZ_G02553 [Eucalyptus grandis]	NA	0.0001	0.0001	0.0001	0.0001	0.0001	0.0105956	0.0001	0.00932327	0.0001	0.0001	0.00932327	0.0001	0.0001	0.0001	0.0001	0.0001	0.0001	0.0105956	31.7442	4.98842	1	1	35.9854	5.16934	1	1	0.882143	-0.180915	1	1
106182215	NW_013642333.1	28	38015377	+	TRNAA-UGC	rna-TRNAA-UGC;rna-TRNAA-UGC-2;rna-TRNAA-UGC-3;rna-TRNAA-UGC-4;rna-TRNAA-UGC-5;rna-TRNAA-UGC-6;rna-TRNAA-UGC-7;rna-TRNAA-UGC-8;rna-TRNAA-UGC-9;rna-TRNAA-UGC-10;rna-TRNAA-UGC-11;rna-TRNAA-UGC-12;rna-TRNAA-UGC-13;rna-TRNAA-UGC-14;rna-TRNAA-UGC-15;rna-TRNAA-UGC-16	NA	NA	NA	NA	hypothetical protein CR513_62312, partial [Mucuna pruriens];transmembrane protein, putative [Medicago truncatula]	NA	0.0905992	0.0603961	0.153455	0.0606365	0.0674104	0.0910814	0.0323225	0.0496915	0.108624	0.0323225	0.0496915	0.108624	0.0905992	0.0603961	0.153455	0.0606365	0.0674104	0.0910814	0.626172	-0.675369	1	1	0.719751	-0.47443	1	1	0.869984	-0.200939	1	1
106182216	NC_027756.1	11220135	51707917	+	TRNAA-CGC	rna-TRNAA-CGC;rna-TRNAA-CGC-2;rna-TRNAA-CGC-3;rna-TRNAA-CGC-4;rna-TRNAA-CGC-5;rna-TRNAA-CGC-6;rna-TRNAA-CGC-7;rna-TRNAA-CGC-8;rna-TRNAA-CGC-9;rna-TRNAA-CGC-10	NA	NA	NA	NA	hypothetical protein OsI_27472 [Oryza sativa Indica Group];transmembrane protein, putative [Medicago truncatula]	NA	0.0001	0.0346177	0.0287065	0.0346208	0.0001	0.0001	0.0001	0.0001	0.0001	0.0001	0.0001	0.0001	0.0001	0.0346177	0.0287065	0.0346208	0.0001	0.0001	0.00473006	-7.72393	1	1	0.549014	-0.865084	1	1	0.00861554	-6.85884	1	1
106182217	NC_027756.1	15993560	15993644	+	TRNAY-AUA	rna-TRNAY-AUA	NA	NA	NA	NA		NA	0.0001	0.0001	0.0001	0.0001	0.0001	0.0001	0.0001	0.0001	0.0001	0.0001	0.0001	0.0001	0.0001	0.0001	0.0001	0.0001	0.0001	0.0001	1	0	1	1	1	0	1	1	1	0	1	1
106182218	NW_013618740.1	672599	57903358	-	TRNAY-GUA	rna-TRNAY-GUA;rna-TRNAY-GUA-2;rna-TRNAY-GUA-3;rna-TRNAY-GUA-4;rna-TRNAY-GUA-5;rna-TRNAY-GUA-6;rna-TRNAY-GUA-7;rna-TRNAY-GUA-8;rna-TRNAY-GUA-9;rna-TRNAY-GUA-10;rna-TRNAY-GUA-11;rna-TRNAY-GUA-12;rna-TRNAY-GUA-13;rna-TRNAY-GUA-14;rna-TRNAY-GUA-15;rna-TRNAY-GUA-16;rna-TRNAY-GUA-17;rna-TRNAY-GUA-18;rna-TRNAY-GUA-19;rna-TRNAY-GUA-20;rna-TRNAY-GUA-21;rna-TRNAY-GUA-22;rna-TRNAY-GUA-23;rna-TRNAY-GUA-24;rn…	NA	NA	NA	NA		NA	0.0344183	0.0468082	0.0809661	0.134206	0.0962412	0.127943	0.112437	0.086434	0.100468	0.112437	0.086434	0.100468	0.0344183	0.0468082	0.0809661	0.134206	0.0962412	0.127943	1.84558	0.884071	1	1	2.20966	1.14383	1	1	0.83523	-0.259755	1	1
106182220	NW_013617908.1	8393	52158278	-	TRNAH-GUG	rna-TRNAH-GUG;rna-TRNAH-GUG-2;rna-TRNAH-GUG-3;rna-TRNAH-GUG-4;rna-TRNAH-GUG-5;rna-TRNAH-GUG-6;rna-TRNAH-GUG-7;rna-TRNAH-GUG-8;rna-TRNAH-GUG-9;rna-TRNAH-GUG-10;rna-TRNAH-GUG-11;rna-TRNAH-GUG-12;rna-TRNAH-GUG-13;rna-TRNAH-GUG-14;rna-TRNAH-GUG-15;rna-TRNAH-GUG-16	NA	NA	NA	NA	Uncharacterized protein TCM_030231 [Theobroma cacao]	NA	0.0789359	0.096224	0.0118765	0.0208278	0.0843552	0.086848	0.0255484	0.0001	0.0352595	0.0255484	0.0001	0.0352595	0.0789359	0.096224	0.0118765	0.0208278	0.0843552	0.086848	0.325647	-1.61862	1	1	1.0267	0.0380199	1	1	0.317178	-1.65664	1	1
106182221	NW_013617642.1	4088342	50302023	+	TRNAQ-UUG	rna-TRNAQ-UUG;rna-TRNAQ-UUG-2;rna-TRNAQ-UUG-3;rna-TRNAQ-UUG-4;rna-TRNAQ-UUG-5;rna-TRNAQ-UUG-6;rna-TRNAQ-UUG-7;rna-TRNAQ-UUG-8;rna-TRNAQ-UUG-9;rna-TRNAQ-UUG-10;rna-TRNAQ-UUG-11	NA	NA	NA	NA		NA	0.0001	0.0001	0.0001	0.0001	0.0001	0.0396155	0.0314141	0.0001	0.0001	0.0314141	0.0001	0.0001	0.0001	0.0001	0.0001	0.0001	0.0001	0.0396155	105.38	6.71946	1	1	132.718	7.05222	1	1	0.794015	-0.332762	1	1
106182222	NW_013617791.1	1631	44455719	-	TRNAQ-CUG	rna-TRNAQ-CUG;rna-TRNAQ-CUG-2;rna-TRNAQ-CUG-3;rna-TRNAQ-CUG-4;rna-TRNAQ-CUG-5;rna-TRNAQ-CUG-6;rna-TRNAQ-CUG-7;rna-TRNAQ-CUG-8;rna-TRNAQ-CUG-9;rna-TRNAQ-CUG-10;rna-TRNAQ-CUG-11;rna-TRNAQ-CUG-12;rna-TRNAQ-CUG-13;rna-TRNAQ-CUG-14;rna-TRNAQ-CUG-15;rna-TRNAQ-CUG-16;rna-TRNAQ-CUG-17;rna-TRNAQ-CUG-18	NA	NA	NA	NA		NA	0.0001	0.0001	0.0001	0.0001	0.0190154	0.0198328	0.0333926	0.0001	0.0001	0.0333926	0.0001	0.0001	0.0001	0.0001	0.0001	0.0001	0.0190154	0.0198328	111.975	6.80704	1	1	129.827	7.02045	1	1	0.862495	-0.213411	1	1
106182223	NC_027756.1	1940361	1940432	+	TRNAN-AUU	rna-TRNAN-AUU	NA	NA	NA	NA		NA	0.0001	0.0001	0.0001	0.0001	0.0001	0.0001	0.0001	0.0001	0.0001	0.0001	0.0001	0.0001	0.0001	0.0001	0.0001	0.0001	0.0001	0.0001	1	0	1	1	1	0	1	1	1	0	1	1
106182224	NC_027756.1	1873637	55025157	+	TRNAN-GUU	rna-TRNAN-GUU;rna-TRNAN-GUU-2;rna-TRNAN-GUU-3;rna-TRNAN-GUU-4;rna-TRNAN-GUU-5;rna-TRNAN-GUU-6;rna-TRNAN-GUU-7;rna-TRNAN-GUU-8;rna-TRNAN-GUU-9;rna-TRNAN-GUU-10;rna-TRNAN-GUU-11;rna-TRNAN-GUU-12;rna-TRNAN-GUU-13;rna-TRNAN-GUU-14;rna-TRNAN-GUU-15;rna-TRNAN-GUU-16;rna-TRNAN-GUU-17;rna-TRNAN-GUU-18;rna-TRNAN-GUU-19;rna-TRNAN-GUU-20;rna-TRNAN-GUU-21;rna-TRNAN-GUU-22;rna-TRNAN-GUU-23;rna-TRNAN-GUU-24;rn…	NA	NA	NA	NA		NA	0.0981409	0.101399	0.011043	0.0118508	0.028021	0.0547029	0.0001	0.032197	0.012626	0.0001	0.032197	0.012626	0.0981409	0.101399	0.011043	0.0118508	0.028021	0.0547029	0.213327	-2.22886	1	1	0.449108	-1.15486	1	1	0.475001	-1.074	1	1
106182225	NC_027756.1	2606980	48089208	-	TRNAK-UUU	rna-TRNAK-UUU;rna-TRNAK-UUU-2;rna-TRNAK-UUU-3;rna-TRNAK-UUU-4;rna-TRNAK-UUU-5;rna-TRNAK-UUU-6;rna-TRNAK-UUU-7;rna-TRNAK-UUU-8;rna-TRNAK-UUU-9;rna-TRNAK-UUU-10;rna-TRNAK-UUU-11;rna-TRNAK-UUU-12;rna-TRNAK-UUU-13;rna-TRNAK-UUU-14;rna-TRNAK-UUU-15;rna-TRNAK-UUU-16;rna-TRNAK-UUU-17;rna-TRNAK-UUU-18;rna-TRNAK-UUU-19;rna-TRNAK-UUU-20;rna-TRNAK-UUU-21;rna-TRNAK-UUU-22;rna-TRNAK-UUU-23;rna-TRNAK-UUU-24;rn…	NA	NA	NA	NA		NA	0.00663688	0.00998505	0.0112816	0.0001	0.0001	0.023602	0.0001	0.0396705	0.0110364	0.0001	0.0396705	0.0110364	0.00663688	0.00998505	0.0112816	0.0001	0.0001	0.023602	1.82081	0.864579	1	1	0.853011	-0.229364	1	1	2.13457	1.09394	1	1
106182226	NC_027756.1	76742	49206403	+	TRNAK-CUU	rna-TRNAK-CUU;rna-TRNAK-CUU-2;rna-TRNAK-CUU-3;rna-TRNAK-CUU-4;rna-TRNAK-CUU-5;rna-TRNAK-CUU-6;rna-TRNAK-CUU-7;rna-TRNAK-CUU-8;rna-TRNAK-CUU-9;rna-TRNAK-CUU-10;rna-TRNAK-CUU-11;rna-TRNAK-CUU-12;rna-TRNAK-CUU-13;rna-TRNAK-CUU-14;rna-TRNAK-CUU-15;rna-TRNAK-CUU-16;rna-TRNAK-CUU-17;rna-TRNAK-CUU-18;rna-TRNAK-CUU-19;rna-TRNAK-CUU-20;rna-TRNAK-CUU-21;rna-TRNAK-CUU-22;rna-TRNAK-CUU-23;rna-TRNAK-CUU-24;rn…	NA	NA	NA	NA		NA	0.0458032	0.0111933	0.0354347	0.00162005	0.01657	0.049163	0.0155798	0.0001	0.0446591	0.0155798	0.0001	0.0446591	0.0458032	0.0111933	0.0354347	0.00162005	0.01657	0.049163	0.652797	-0.615293	1	1	0.728682	-0.456639	1	1	0.895861	-0.158654	1	1
106182228	NW_013618197.1	37976	50750170	-	TRNAD-GUC	rna-TRNAD-GUC;rna-TRNAD-GUC-2;rna-TRNAD-GUC-3;rna-TRNAD-GUC-4;rna-TRNAD-GUC-5;rna-TRNAD-GUC-6;rna-TRNAD-GUC-7;rna-TRNAD-GUC-8;rna-TRNAD-GUC-9;rna-TRNAD-GUC-10;rna-TRNAD-GUC-11;rna-TRNAD-GUC-12;rna-TRNAD-GUC-13;rna-TRNAD-GUC-14;rna-TRNAD-GUC-15;rna-TRNAD-GUC-16;rna-TRNAD-GUC-17;rna-TRNAD-GUC-18;rna-TRNAD-GUC-19;rna-TRNAD-GUC-20;rna-TRNAD-GUC-21;rna-TRNAD-GUC-22;rna-TRNAD-GUC-23;rna-TRNAD-GUC-24;rn…	NA	NA	NA	NA	hypothetical protein AQUCO_01700535v1 [Aquilegia coerulea];hypothetical protein B456_001G166200 [Gossypium raimondii]	NA	0.0187859	0.0001	0.00753205	0.00807609	0.00527691	0.0135301	0.00632429	0.0001	0.00632836	0.00632429	0.0001	0.00632836	0.0187859	0.0001	0.00753205	0.00807609	0.00527691	0.0135301	0.482727	-1.05072	1	1	1.01761	0.0251789	1	1	0.474375	-1.0759	1	1
106182229	NW_013622709.1	15172	52478703	-	TRNAE-UUC	rna-TRNAE-UUC;rna-TRNAE-UUC-2;rna-TRNAE-UUC-3;rna-TRNAE-UUC-4;rna-TRNAE-UUC-5;rna-TRNAE-UUC-6;rna-TRNAE-UUC-7;rna-TRNAE-UUC-8;rna-TRNAE-UUC-9;rna-TRNAE-UUC-10;rna-TRNAE-UUC-11;rna-TRNAE-UUC-12;rna-TRNAE-UUC-13;rna-TRNAE-UUC-14;rna-TRNAE-UUC-15;rna-TRNAE-UUC-16;rna-TRNAE-UUC-17;rna-TRNAE-UUC-18;rna-TRNAE-UUC-19;rna-TRNAE-UUC-20;rna-TRNAE-UUC-21	GO:0003779(actin binding);GO:0005634(nucleus);GO:0005737(cytoplasm);GO:0007015(actin filament organization);GO:0008290(F-actin capping protein complex);GO:0030036(actin cytoskeleton organization);GO:0051016(barbed-end actin filament capping);GO:0051693(actin filament capping);GO:0051693(actin filament capping)	NA	NA	NA	unnamed protein product [Brassica rapa]	NA	0.0001	0.0001	0.0001	0.0001	0.0001	0.0001	0.0001	0.0001	0.0127704	0.0001	0.0001	0.0127704	0.0001	0.0001	0.0001	0.0001	0.0001	0.0001	43.2347	5.43412	1	1	1	0	1	1	43.2347	5.43412	1	1
106182230	NC_027755.1	1564830	56273858	+	TRNAE-CUC	rna-TRNAE-CUC;rna-TRNAE-CUC-2;rna-TRNAE-CUC-3;rna-TRNAE-CUC-4;rna-TRNAE-CUC-5;rna-TRNAE-CUC-6;rna-TRNAE-CUC-7;rna-TRNAE-CUC-8;rna-TRNAE-CUC-9;rna-TRNAE-CUC-10;rna-TRNAE-CUC-11;rna-TRNAE-CUC-12;rna-TRNAE-CUC-13;rna-TRNAE-CUC-14;rna-TRNAE-CUC-15;rna-TRNAE-CUC-16;rna-TRNAE-CUC-17;rna-TRNAE-CUC-18;rna-TRNAE-CUC-19;rna-TRNAE-CUC-20;rna-TRNAE-CUC-21;rna-TRNAE-CUC-22;rna-TRNAE-CUC-23;rna-TRNAE-CUC-24;rn…	NA	NA	NA	NA		NA	0.0001	0.0001	0.0001	0.00984172	0.0001	0.0001	0.0187531	0.0001	0.0001	0.0187531	0.0001	0.0001	0.0001	0.0001	0.0001	0.00984172	0.0001	0.0001	63.177	5.98133	1	1	33.4724	5.0649	1	1	1.88744	0.916428	1	1
106182232	NW_013617419.1	223389	63632947	+	TRNAC-GCA	rna-TRNAC-GCA;rna-TRNAC-GCA-2;rna-TRNAC-GCA-3;rna-TRNAC-GCA-4;rna-TRNAC-GCA-5;rna-TRNAC-GCA-6;rna-TRNAC-GCA-7;rna-TRNAC-GCA-8;rna-TRNAC-GCA-9;rna-TRNAC-GCA-10;rna-TRNAC-GCA-11;rna-TRNAC-GCA-12;rna-TRNAC-GCA-13;rna-TRNAC-GCA-14;rna-TRNAC-GCA-15;rna-TRNAC-GCA-16;rna-TRNAC-GCA-17;rna-TRNAC-GCA-18;rna-TRNAC-GCA-19;rna-TRNAC-GCA-20;rna-TRNAC-GCA-21;rna-TRNAC-GCA-22;rna-TRNAC-GCA-23;rna-TRNAC-GCA-24;rn…	NA	00195(Photosynthesis);00195(Photosynthesis)	K02703	EC:1.10.3.9		NA	0.0501576	0.0711576	0.0507798	0.0471301	0.0490416	0.0965501	0.0187594	0.0750139	0.0127174	0.0187594	0.0750139	0.0127174	0.0501576	0.0711576	0.0507798	0.0471301	0.0490416	0.0965501	0.618791	-0.692477	1	1	1.11986	0.163315	1	1	0.552562	-0.855792	1	1
106182233	NW_013617616.1	9056	53836541	+	TRNAW-CCA	rna-TRNAW-CCA;rna-TRNAW-CCA-2;rna-TRNAW-CCA-3;rna-TRNAW-CCA-4;rna-TRNAW-CCA-5;rna-TRNAW-CCA-6;rna-TRNAW-CCA-7;rna-TRNAW-CCA-8;rna-TRNAW-CCA-9;rna-TRNAW-CCA-10;rna-TRNAW-CCA-11;rna-TRNAW-CCA-12;rna-TRNAW-CCA-13;rna-TRNAW-CCA-14;rna-TRNAW-CCA-15;rna-TRNAW-CCA-16;rna-TRNAW-CCA-17;rna-TRNAW-CCA-18;rna-TRNAW-CCA-19;rna-TRNAW-CCA-20;rna-TRNAW-CCA-21;rna-TRNAW-CCA-22;rna-TRNAW-CCA-23;rna-TRNAW-CCA-24;rn…	GO:0005385(zinc ion transmembrane transporter activity);GO:0010043(response to zinc ion);GO:0016020(membrane);GO:0061088(regulation of sequestering of zinc ion);GO:0061088(regulation of sequestering of zinc ion)	NA	NA	NA	hypothetical protein ARALYDRAFT_896404 [Arabidopsis lyrata subsp. lyrata]	NA	0.0114113	0.0473874	0.0236177	0.0001	0.0234455	0.0369513	0.00921382	0.00548954	0.0082939	0.00921382	0.00548954	0.0082939	0.0114113	0.0473874	0.0236177	0.0001	0.0234455	0.0369513	0.279037	-1.84147	1	1	0.734039	-0.446072	1	1	0.38014	-1.3954	1	1
106182234	NC_027755.1	457840	45791529	-	TRNAR-ACG	rna-TRNAR-ACG;rna-TRNAR-ACG-2;rna-TRNAR-ACG-3;rna-TRNAR-ACG-4;rna-TRNAR-ACG-5;rna-TRNAR-ACG-6;rna-TRNAR-ACG-7;rna-TRNAR-ACG-8;rna-TRNAR-ACG-9;rna-TRNAR-ACG-10;rna-TRNAR-ACG-11;rna-TRNAR-ACG-12;rna-TRNAR-ACG-13;rna-TRNAR-ACG-14;rna-TRNAR-ACG-15	NA	NA	NA	NA	hypothetical protein MTR_8g038240 [Medicago truncatula];Ras guanine nucleotide exchange factor K [Theobroma cacao]	NA	0.0001	0.0001	0.0001	0.0001	6.25429e-05	0.0001	0.0001	0.0001	0.0001	0.0001	0.0001	0.0001	0.0001	0.0001	0.0001	0.0001	6.25429e-05	0.0001	1	0	1	1	0.875143	-0.192409	1	1	1.14267	0.192409	1	1
106182235	NC_027755.1	21461846	39783867	+	TRNAR-CCG	rna-TRNAR-CCG;rna-TRNAR-CCG-2;rna-TRNAR-CCG-3;rna-TRNAR-CCG-4;rna-TRNAR-CCG-5;rna-TRNAR-CCG-6;rna-TRNAR-CCG-7	NA	NA	NA	NA		NA	0.943082	1.07789	0.628745	0.861261	0.823127	1.31846	0.690333	0.972615	0.734143	0.690333	0.972615	0.734143	0.943082	1.07789	0.628745	0.861261	0.823127	1.31846	0.90466	-0.144552	1	1	1.13327	0.180493	1	1	0.798273	-0.325045	1	1
106182236	NC_027756.1	486455	54235737	+	TRNAR-UCG	rna-TRNAR-UCG;rna-TRNAR-UCG-2;rna-TRNAR-UCG-3;rna-TRNAR-UCG-4;rna-TRNAR-UCG-5;rna-TRNAR-UCG-6;rna-TRNAR-UCG-7;rna-TRNAR-UCG-8;rna-TRNAR-UCG-9;rna-TRNAR-UCG-10;rna-TRNAR-UCG-11;rna-TRNAR-UCG-12;rna-TRNAR-UCG-13;rna-TRNAR-UCG-14	NA	NA	NA	NA	hypothetical protein CCACVL1_17641 [Corchorus capsularis]	NA	0.0001	0.0001	0.0001	0.0001	0.0001	0.00568564	0.0001	0.0001	0.0122134	0.0001	0.0001	0.0122134	0.0001	0.0001	0.0001	0.0001	0.0001	0.00568564	41.3781	5.3708	1	1	19.6188	4.29417	1	1	2.1091	1.07663	1	1
106182238	NW_013617514.1	736945	52819530	-	TRNAR-UCU	rna-TRNAR-UCU;rna-TRNAR-UCU-2;rna-TRNAR-UCU-3;rna-TRNAR-UCU-4;rna-TRNAR-UCU-5;rna-TRNAR-UCU-6;rna-TRNAR-UCU-7;rna-TRNAR-UCU-8;rna-TRNAR-UCU-9;rna-TRNAR-UCU-10;rna-TRNAR-UCU-11;rna-TRNAR-UCU-12;rna-TRNAR-UCU-13;rna-TRNAR-UCU-14;rna-TRNAR-UCU-15	NA	NA	NA	NA	BnaC03g67160D [Brassica napus];mRNA cap guanine-N7 methyltransferase 2-like [Papaver somniferum]	NA	0.0394851	0.0674143	0.124157	0.0313201	0.147623	0.0875359	0.13866	0.0818418	0.0576205	0.13866	0.0818418	0.0576205	0.0394851	0.0674143	0.124157	0.0313201	0.147623	0.0875359	1.2037	0.267474	1	1	1.15331	0.20578	1	1	1.04369	0.0616942	1	1
106182239	NC_027756.1	2105617	40080030	+	TRNAR-CCU	rna-TRNAR-CCU;rna-TRNAR-CCU-2;rna-TRNAR-CCU-3;rna-TRNAR-CCU-4;rna-TRNAR-CCU-5;rna-TRNAR-CCU-6;rna-TRNAR-CCU-7;rna-TRNAR-CCU-8;rna-TRNAR-CCU-9;rna-TRNAR-CCU-10;rna-TRNAR-CCU-11;rna-TRNAR-CCU-12;rna-TRNAR-CCU-13;rna-TRNAR-CCU-14;rna-TRNAR-CCU-15	GO:0005887(integral component of plasma membrane);GO:0008509(anion transmembrane transporter activity);GO:0051453(regulation of intracellular pH);GO:0098656(anion transmembrane transport);GO:0098656(anion transmembrane transport)	NA	NA	NA		NA	0.0190029	0.0001	0.0743549	0.0298375	0.0417694	0.101718	0.0001	0.0296499	0.0227984	0.0001	0.0296499	0.0227984	0.0190029	0.0001	0.0743549	0.0298375	0.0417694	0.101718	0.562267	-0.830672	1	1	1.85458	0.89109	1	1	0.303178	-1.72176	1	1
106182241	NC_027756.1	1426296	52251351	+	TRNAS-GCU	rna-TRNAS-GCU;rna-TRNAS-GCU-2;rna-TRNAS-GCU-3;rna-TRNAS-GCU-4;rna-TRNAS-GCU-5;rna-TRNAS-GCU-6;rna-TRNAS-GCU-7;rna-TRNAS-GCU-8;rna-TRNAS-GCU-9;rna-TRNAS-GCU-10;rna-TRNAS-GCU-11;rna-TRNAS-GCU-12;rna-TRNAS-GCU-13;rna-TRNAS-GCU-14;rna-TRNAS-GCU-15;rna-TRNAS-GCU-16;rna-TRNAS-GCU-17;rna-TRNAS-GCU-18;rna-TRNAS-GCU-19;rna-TRNAS-GCU-20	NA	04075(Plant hormone signal transduction);04075(Plant hormone signal transduction)	K14488	NA	transmembrane protein, putative [Medicago truncatula];unnamed protein product [Brassica oleracea];hypothetical protein SELMODRAFT_403629 [Selaginella moellendorffii]	NA	0.0201037	0.027433	0.0001	0.0001	0.00878685	0.0138225	0.0281623	0.0176272	0.0182456	0.0281623	0.0176272	0.0182456	0.0201037	0.027433	0.0001	0.0001	0.00878685	0.0138225	1.34424	0.426794	1	1	0.476721	-1.06878	1	1	2.81977	1.49558	1	1
106182243	NW_013617848.1	169136	51842151	+	TRNAG-GCC	rna-TRNAG-GCC;rna-TRNAG-GCC-2;rna-TRNAG-GCC-3;rna-TRNAG-GCC-4;rna-TRNAG-GCC-5;rna-TRNAG-GCC-6;rna-TRNAG-GCC-7;rna-TRNAG-GCC-8;rna-TRNAG-GCC-9;rna-TRNAG-GCC-10;rna-TRNAG-GCC-11;rna-TRNAG-GCC-12;rna-TRNAG-GCC-13;rna-TRNAG-GCC-14;rna-TRNAG-GCC-15;rna-TRNAG-GCC-16;rna-TRNAG-GCC-17;rna-TRNAG-GCC-18;rna-TRNAG-GCC-19;rna-TRNAG-GCC-20;rna-TRNAG-GCC-21;rna-TRNAG-GCC-22;rna-TRNAG-GCC-23;rna-TRNAG-GCC-24;rn…	NA	NA	NA	NA	hypothetical protein BRARA_J00472 [Brassica rapa];hypothetical protein POPTR_019G128700 [Populus trichocarpa];hypothetical protein CR513_49231, partial [Mucuna pruriens];hypothetical protein GlmaxMp27 (mitochondrion) [Glycine max]	NA	0.0137753	0.0386725	0.0102318	0.0202157	0.00199743	0.00735004	0.0205965	0.0645673	0.00654892	0.0205965	0.0645673	0.00654892	0.0137753	0.0386725	0.0102318	0.0202157	0.00199743	0.00735004	1.4632	0.549124	1	1	0.471654	-1.0842	1	1	3.10227	1.63332	1	1
106182244	NC_027756.1	2412059	56345222	+	TRNAG-UCC	rna-TRNAG-UCC;rna-TRNAG-UCC-2;rna-TRNAG-UCC-3;rna-TRNAG-UCC-4;rna-TRNAG-UCC-5;rna-TRNAG-UCC-6;rna-TRNAG-UCC-7;rna-TRNAG-UCC-8;rna-TRNAG-UCC-9;rna-TRNAG-UCC-10;rna-TRNAG-UCC-11;rna-TRNAG-UCC-12;rna-TRNAG-UCC-13;rna-TRNAG-UCC-14;rna-TRNAG-UCC-15;rna-TRNAG-UCC-16;rna-TRNAG-UCC-17;rna-TRNAG-UCC-18;rna-TRNAG-UCC-19;rna-TRNAG-UCC-20;rna-TRNAG-UCC-21;rna-TRNAG-UCC-22;rna-TRNAG-UCC-23	NA	NA	NA	NA		NA	0.00143321	0.0001	0.0001	0.0001	0.00138978	0.0001	0.0001	0.0001	0.0001	0.0001	0.0001	0.0001	0.00143321	0.0001	0.0001	0.0001	0.00138978	0.0001	0.183688	-2.44467	1	1	0.97341	-0.0388801	1	1	0.188706	-2.40579	1	1
106182245	NC_027755.1	7872720	33532636	+	TRNAG-CCC	rna-TRNAG-CCC;rna-TRNAG-CCC-2;rna-TRNAG-CCC-3;rna-TRNAG-CCC-4;rna-TRNAG-CCC-5;rna-TRNAG-CCC-6;rna-TRNAG-CCC-7;rna-TRNAG-CCC-8;rna-TRNAG-CCC-9;rna-TRNAG-CCC-10	NA	NA	NA	NA	transmembrane protein, putative [Medicago truncatula]	NA	0.0001	0.0001	0.0578213	0.021753	0.168197	0.165656	0.108742	0.154	0.226698	0.108742	0.154	0.226698	0.0001	0.0001	0.0578213	0.021753	0.168197	0.165656	8.4355	3.07647	1	1	6.12887	2.61562	1	1	1.37635	0.460852	1	1
106292165	NC_027748.1	517016	520523	-	LOC106292165	XM_013759328.1	GO:0001510(RNA methylation);GO:0005634(nucleus);GO:0008168(methyltransferase activity)	NA	NA	NA	PREDICTED: tRNA (cytosine(34)-C(5))-methyltransferase [Brassica oleracea var. oleracea]	NA	6.01021	5.71644	5.75856	6.97925	6.4032	5.94578	5.6469	5.2462	5.09603	5.6469	5.2462	5.09603	6.01021	5.71644	5.75856	6.97925	6.4032	5.94578	0.914438	-0.129043	0.589655	0.689271	1.10541	0.144575	0.427357	0.555863	0.827242	-0.273618	0.110095	0.495327
106292166	NC_027748.1	40155515	40157961	-	LOC106292166	XM_013731064.1;XM_013737394.1	GO:0003674(molecular_function);GO:0005576(extracellular region);GO:0005773(vacuole);GO:0007155(cell adhesion);GO:0007155(cell adhesion)	NA	NA	NA	PREDICTED: fasciclin-like arabinogalactan protein 18 [Brassica oleracea var. oleracea]	NA	35.16	34.0424	26.2994	15.2286	11.2239	15.7393	15.897	13.6829	19.0357	15.897	13.6829	19.0357	35.16	34.0424	26.2994	15.2286	11.2239	15.7393	0.509054	-0.974108	4.21247e-08	2.3457e-07	0.441791	-1.17856	1.25519e-11	1.17017e-10	1.15225	0.204457	0.122938	0.522
106292167	NC_027748.1	40717732	40719507	+	LOC106292167	XM_013728048.1	GO:0016021(integral component of membrane);GO:0016757(transferase activity, transferring glycosyl groups)	NA	NA	NA	PREDICTED: uncharacterized protein LOC106292167 [Brassica oleracea var. oleracea]	NA	5.023	5.29099	4.74295	3.42014	3.54287	3.31834	3.45231	3.7901	3.41879	3.45231	3.7901	3.41879	5.023	5.29099	4.74295	3.42014	3.54287	3.31834	0.708059	-0.498059	0.0248072	0.0511302	0.682831	-0.550399	0.00452842	0.0124684	1.03695	0.0523402	0.643227	0.92337
106292169	NC_027752.1	36030503	36031582	+	LOC106292169	XM_013727789.1	GO:0000977(RNA polymerase II regulatory region sequence-specific DNA binding);GO:0000987(proximal promoter sequence-specific DNA binding);GO:0003700(DNA binding transcription factor activity);GO:0005515(protein binding);GO:0005634(nucleus);GO:0006351(transcription, DNA-templated);GO:0006355(regulation of transcription, DNA-templated);GO:0045944(positive regulation of transcription by RNA polymera…	NA	NA	NA	PREDICTED: agamous-like MADS-box protein AGL93 [Brassica oleracea var. oleracea]	NA	0.0001	0.0001	0.0001	0.0001	0.0001	0.0001	0.0001	0.0001	0.0001	0.0001	0.0001	0.0001	0.0001	0.0001	0.0001	0.0001	0.0001	0.0001	1	0	1	1	1	0	1	1	1	0	1	1
106292170	NC_027752.1	36051887	36053293	+	LOC106292170	XM_013727790.1	NA	NA	NA	NA	PREDICTED: nucleolin 2-like [Brassica oleracea var. oleracea]	NA	0.0001	0.0001	0.0001	0.0001	0.0001	0.0001	0.0001	0.0001	0.0001	0.0001	0.0001	0.0001	0.0001	0.0001	0.0001	0.0001	0.0001	0.0001	1	0	1	1	1	0	1	1	1	0	1	1
106292171	NC_027748.1	14987585	14988230	-	LOC106292171	XM_013727793.1	GO:0003674(molecular_function);GO:0005739(mitochondrion);GO:0008150(biological_process)	NA	NA	NA	PREDICTED: uncharacterized protein LOC106292171 [Brassica oleracea var. oleracea]	NA	8.90925	6.31233	6.78449	2.40579	1.85379	2.10599	2.46184	2.90618	3.70041	2.46184	2.90618	3.70041	8.90925	6.31233	6.78449	2.40579	1.85379	2.10599	0.412088	-1.27898	7.65536e-05	0.000270504	0.289265	-1.78954	5.55658e-09	3.95274e-08	1.42461	0.510563	0.103782	0.482382
106292172	NC_027752.1	36077146	36077858	+	LOC106292172	XM_013727791.1	NA	00480(Glutathione metabolism)	K00799	EC:2.5.1.18	PREDICTED: uncharacterized protein LOC106292172 [Brassica oleracea var. oleracea]	NA	0.0001	0.0001	0.0001	0.0001	0.0001	0.0001	0.0001	0.0001	0.0001	0.0001	0.0001	0.0001	0.0001	0.0001	0.0001	0.0001	0.0001	0.0001	1	0	1	1	1	0	1	1	1	0	1	1
106292174	NC_027752.1	36136908	36139127	+	LOC106292174	XM_013727792.1	GO:0005634(nucleus);GO:0016021(integral component of membrane)	NA	NA	NA	PREDICTED: uncharacterized protein LOC106292174 [Brassica oleracea var. oleracea]	NA	0.348096	0.403194	2.55791	0.052056	0.213058	0.103813	0.201964	0.034963	0.185686	0.201964	0.034963	0.185686	0.348096	0.403194	2.55791	0.052056	0.213058	0.103813	0.127708	-2.96908	1	1	0.111485	-3.16508	1	1	1.14552	0.196002	1	1
106292175	NC_027752.1	36140404	36142937	-	LOC106292175	XM_013727794.1	NA	NA	NA	NA	PREDICTED: uncharacterized protein LOC106292175 [Brassica oleracea var. oleracea]	NA	0.0001	0.0001	0.070113	0.0001	0.0001	0.0001	0.0001	0.101117	0.0001	0.0001	0.101117	0.0001	0.0001	0.0001	0.070113	0.0001	0.0001	0.0001	1.44094	0.527013	1	1	0.00426664	-7.87269	1	1	337.723	8.3997	1	1
106292176	NC_027752.1	36146801	36147804	-	LOC106292176	XM_013727795.1	GO:0003674(molecular_function);GO:0005739(mitochondrion);GO:0008150(biological_process);GO:0016021(integral component of membrane)	NA	NA	NA	PREDICTED: uncharacterized protein LOC106292176 [Brassica oleracea var. oleracea]	NA	0.0001	0.0001	0.0001	0.0001	0.0001	0.0001	0.0001	0.288586	0.0001	0.0001	0.288586	0.0001	0.0001	0.0001	0.0001	0.0001	0.0001	0.0001	962.62	9.91082	1	1	1	0	1	1	962.62	9.91082	1	1
106292177	NC_027752.1	36246590	36247735	+	LOC106292177	XM_013727796.1	GO:0003674(molecular_function);GO:0005765(lysosomal membrane);GO:0005774(vacuolar membrane);GO:0009507(chloroplast);GO:0015811(L-cystine transport);GO:0016020(membrane);GO:0016021(integral component of membrane)	NA	NA	NA	PREDICTED: cystinosin homolog, partial [Brassica oleracea var. oleracea]	NA	4.60547	6.34772	5.95191	9.98337	11.908	7.49624	11.1032	10.3887	8.83798	11.1032	10.3887	8.83798	4.60547	6.34772	5.95191	9.98337	11.908	7.49624	1.79413	0.843282	0.000291828	0.000931894	1.73839	0.797748	0.00235385	0.00695208	1.03206	0.0455336	0.701721	0.939839
106292178	NC_027752.1	36254681	36255445	-	LOC106292178	XM_013727797.1	NA	NA	NA	NA	PREDICTED: pre-mRNA-splicing factor CEF1-like [Brassica oleracea var. oleracea]	NA	0.773249	0.0001	0.0001	0.0001	0.0001	0.0001	0.0001	0.0001	0.0001	0.0001	0.0001	0.0001	0.773249	0.0001	0.0001	0.0001	0.0001	0.0001	0.000387873	-11.3321	1	1	0.000387873	-11.3321	1	1	1	0	1	1
106292179	NC_027752.1	36312444	36313218	+	LOC106292179	XM_013727798.1	GO:0000723(telomere maintenance);GO:0003678(DNA helicase activity);GO:0005524(ATP binding);GO:0005634(nucleus);GO:0006281(DNA repair);GO:0006310(DNA recombination)	NA	NA	NA	PREDICTED: ATP-dependent DNA helicase PIF1-like [Brassica oleracea var. oleracea]	NA	0.0001	0.0001	0.0001	0.0001	0.0001	0.0001	0.0001	0.0001	0.0001	0.0001	0.0001	0.0001	0.0001	0.0001	0.0001	0.0001	0.0001	0.0001	1	0	1	1	1	0	1	1	1	0	1	1
106292180	NC_027752.1	36363766	36374641	+	LOC106292180	XM_013727799.1	GO:0003674(molecular_function);GO:0005634(nucleus);GO:0008150(biological_process)	NA	NA	NA	PREDICTED: putative F-box protein At2g02030 [Brassica oleracea var. oleracea]	NA	5.23032	2.96136	3.22562	5.04105	6.89994	9.14364	6.51863	8.37453	7.8679	6.51863	8.37453	7.8679	5.23032	2.96136	3.22562	5.04105	6.89994	9.14364	1.99356	0.995345	0.00153197	0.00425499	1.84673	0.88497	0.0136067	0.0325879	1.07951	0.110375	0.600517	0.907188
106292181	NC_027748.1	13642423	13643577	-	LOC106292181	XM_013727802.1	GO:0003729(mRNA binding);GO:0003735(structural constituent of ribosome);GO:0005730(nucleolus);GO:0005737(cytoplasm);GO:0005773(vacuole);GO:0005774(vacuolar membrane);GO:0005783(endoplasmic reticulum);GO:0005794(Golgi apparatus);GO:0005829(cytosol);GO:0005840(ribosome);GO:0006412(translation);GO:0009506(plasmodesma);GO:0009507(chloroplast);GO:0022625(cytosolic large ribosomal subunit);GO:0022626(c…	03010(Ribosome)	K02875	NA	BnaC01g19250D [Brassica napus]	NA	172.475	187.157	185.804	185.745	173.473	151.281	176.829	168.203	163.302	176.829	168.203	163.302	172.475	187.157	185.804	185.745	173.473	151.281	0.931976	-0.101635	0.596048	0.694765	0.935945	-0.0955048	0.391729	0.521028	0.99576	-0.00613018	0.725502	0.944591
106292182	NC_027752.1	36410441	36411193	-	LOC106292182	XM_013727800.1	GO:0000166(nucleotide binding);GO:0005078(MAP-kinase scaffold activity);GO:0005515(protein binding);GO:0005634(nucleus);GO:0005737(cytoplasm);GO:0005829(cytosol);GO:0005834(heterotrimeric G-protein complex);GO:0005886(plasma membrane);GO:0006417(regulation of translation);GO:0009507(chloroplast);GO:0009739(response to gibberellin);GO:0009749(response to glucose);GO:0009845(seed germination);GO:00…	NA	NA	NA	PREDICTED: guanine nucleotide-binding protein subunit beta-like protein [Brassica oleracea var. oleracea]	NA	0.0001	0.0001	0.0001	0.0001	0.0001	0.0001	0.0001	0.0001	0.0001	0.0001	0.0001	0.0001	0.0001	0.0001	0.0001	0.0001	0.0001	0.0001	1	0	1	1	1	0	1	1	1	0	1	1
106292183	NC_027752.1	36413033	36413889	+	LOC106292183	XM_013727801.1	GO:0003677(DNA binding);GO:0009507(chloroplast)	03022(Basal transcription factors)	K03139	EC:3.6.4.12	PREDICTED: uncharacterized protein LOC106292183 [Brassica oleracea var. oleracea]	NA	0.0001	0.0001	0.0001	0.0001	0.0001	0.0001	0.0001	0.0001	0.0001	0.0001	0.0001	0.0001	0.0001	0.0001	0.0001	0.0001	0.0001	0.0001	1	0	1	1	1	0	1	1	1	0	1	1
106292185	NC_027752.1	36445998	36446642	-	LOC106292185	XM_013727803.1	NA	NA	NA	NA	PREDICTED: uncharacterized protein LOC106292185 [Brassica oleracea var. oleracea]	NA	0.0001	0.0001	0.0001	0.0001	0.0001	0.0001	0.0001	0.0001	0.0001	0.0001	0.0001	0.0001	0.0001	0.0001	0.0001	0.0001	0.0001	0.0001	1	0	1	1	1	0	1	1	1	0	1	1
106292187	NC_027752.1	36487303	36488215	+	LOC106292187	XM_013727804.1	GO:0003674(molecular_function);GO:0005886(plasma membrane);GO:0008150(biological_process);GO:0016021(integral component of membrane)	NA	NA	NA	PREDICTED: LOW QUALITY PROTEIN: post-GPI attachment to proteins factor 3-like [Brassica oleracea var. oleracea]	NA	0.0001	0.0001	0.0001	0.0001	0.0001	0.0001	0.0001	0.0001	0.0001	0.0001	0.0001	0.0001	0.0001	0.0001	0.0001	0.0001	0.0001	0.0001	1	0	1	1	1	0	1	1	1	0	1	1
106292189	NC_027752.1	36503608	36505491	-	LOC106292189	XM_013727805.1	NA	NA	NA	NA	PREDICTED: uncharacterized protein LOC106292189 [Brassica oleracea var. oleracea]	NA	0.0001	0.0001	0.0001	0.0001	0.0001	0.0001	0.0001	0.0001	0.0001	0.0001	0.0001	0.0001	0.0001	0.0001	0.0001	0.0001	0.0001	0.0001	1	0	1	1	1	0	1	1	1	0	1	1
106292190	NC_027752.1	36540964	36542012	+	LOC106292190	XM_013727806.1	NA	NA	NA	NA	PREDICTED: uncharacterized protein LOC106292190 [Brassica oleracea var. oleracea]	NA	0.0001	0.0001	0.0001	0.0001	0.0001	0.0001	0.0001	0.0001	0.0001	0.0001	0.0001	0.0001	0.0001	0.0001	0.0001	0.0001	0.0001	0.0001	1	0	1	1	1	0	1	1	1	0	1	1
106292191	NC_027752.1	36558912	36559358	+	LOC106292191	XM_013727807.1	GO:0003677(DNA binding);GO:0009507(chloroplast)	00450(Selenocompound metabolism)	K00384	EC:1.8.1.9	PREDICTED: glutathione S-transferase T3-like [Brassica oleracea var. oleracea]	NA	0.0001	0.0001	0.0001	0.0001	0.0001	0.0001	0.0001	0.0001	0.0001	0.0001	0.0001	0.0001	0.0001	0.0001	0.0001	0.0001	0.0001	0.0001	1	0	1	1	1	0	1	1	1	0	1	1
106292192	NC_027748.1	41519234	41521114	-	LOC106292192	XM_013727811.1	GO:0004650(polygalacturonase activity);GO:0005576(extracellular region);GO:0005975(carbohydrate metabolic process);GO:0016829(lyase activity);GO:0071555(cell wall organization)	00040(Pentose and glucuronate interconversions)	K01213	EC:3.2.1.67	PREDICTED: polygalacturonase [Brassica oleracea var. oleracea]	NA	0.0001	0.0001	0.0001	0.0001	0.0001	0.0001	0.0001	0.0001	0.0001	0.0001	0.0001	0.0001	0.0001	0.0001	0.0001	0.0001	0.0001	0.0001	1	0	1	1	1	0	1	1	1	0	1	1
106292193	NC_027752.1	36577230	36581240	+	LOC106292193	XM_013727808.1	GO:0003723(RNA binding);GO:0004525(ribonuclease III activity);GO:0005634(nucleus);GO:0005737(cytoplasm);GO:0016442(RISC complex);GO:0030422(production of siRNA involved in RNA interference)	00230(Purine metabolism);00240(Pyrimidine metabolism);03020(RNA polymerase)	K03006	EC:2.7.7.6	PREDICTED: LOW QUALITY PROTEIN: copia protein [Brassica oleracea var. oleracea]	NA	0.098355	0.0001	0.0001	0.038255	0.020413	0.035092	0.041276	0.026665	0.025415	0.041276	0.026665	0.025415	0.098355	0.0001	0.0001	0.038255	0.020413	0.035092	0.947248	-0.0781863	1	1	0.951347	-0.0719565	1	1	0.995691	-0.00622982	1	1
106292194	NC_027752.1	36593394	36594458	+	LOC106292194	XM_013727809.1	GO:0003677(DNA binding);GO:0009507(chloroplast)	03022(Basal transcription factors)	K03139	EC:3.6.4.12	PREDICTED: glutathione S-transferase T3-like [Brassica oleracea var. oleracea]	NA	0.0001	0.0001	0.103159	0.068865	0.0001	0.06286	0.0001	0.0001	0.0001	0.0001	0.0001	0.0001	0.0001	0.0001	0.103159	0.068865	0.0001	0.06286	0.0029025	-8.42849	1	1	1.27541	0.35096	1	1	0.00227574	-8.77945	1	1
106292195	NC_027752.1	36597902	36600251	-	LOC106292195	XM_013727810.1	GO:0005634(nucleus);GO:0005829(cytosol);GO:0009507(chloroplast)	NA	NA	NA	PREDICTED: uncharacterized protein LOC106292195 [Brassica oleracea var. oleracea]	NA	0.370104	0.454326	0.368144	0.56473	0.380494	0.26632	0.487226	0.068949	0.088361	0.487226	0.068949	0.088361	0.370104	0.454326	0.368144	0.56473	0.380494	0.26632	0.540458	-0.887746	1	1	1.01591	0.022768	1	1	0.531996	-0.910514	1	1
106292196	NC_027752.1	36656382	36658483	+	LOC106292196	XM_013727812.1	GO:0000974(Prp19 complex);GO:0005515(protein binding);GO:0005634(nucleus);GO:0005730(nucleolus);GO:0006397(mRNA processing);GO:0008380(RNA splicing);GO:0009870(defense response signaling pathway, resistance gene-dependent);GO:0010204(defense response signaling pathway, resistance gene-independent);GO:0042742(defense response to bacterium);GO:0045087(innate immune response);GO:0050832(defense resp…	03040(Spliceosome)	K12861	NA	PREDICTED: pre-mRNA-splicing factor SPF27 homolog [Brassica oleracea var. oleracea]	NA	0.0001	0.0001	0.0001	0.0001	10.5825	0.0001	0.0001	0.0001	0.0001	0.0001	0.0001	0.0001	0.0001	0.0001	0.0001	0.0001	10.5825	0.0001	1	0	1	1	35275.7	15.1064	1	1	2.83482e-05	-15.1064	1	1
106292198	NC_027752.1	36708462	36709324	+	LOC106292198	XM_013727813.1	NA	NA	NA	NA	PREDICTED: uncharacterized protein LOC106292198 [Brassica oleracea var. oleracea]	NA	0.0001	0.0001	0.0001	0.0001	0.0001	0.0001	0.0001	0.0001	0.0001	0.0001	0.0001	0.0001	0.0001	0.0001	0.0001	0.0001	0.0001	0.0001	1	0	1	1	1	0	1	1	1	0	1	1
106292201	NC_027748.1	2988535	2991815	-	LOC106292201	XM_013727836.1	GO:0000413(protein peptidyl-prolyl isomerization);GO:0003755(peptidyl-prolyl cis-trans isomerase activity);GO:0005634(nucleus);GO:0005737(cytoplasm);GO:0006457(protein folding);GO:0009506(plasmodesma)	NA	NA	NA	PREDICTED: peptidyl-prolyl cis-trans isomerase CYP57 [Brassica oleracea var. oleracea]	NA	18.4554	18.5868	20.2502	23.4107	21.6404	20.1568	22.6381	23.0808	22.4987	22.6381	23.0808	22.4987	18.4554	18.5868	20.2502	23.4107	21.6404	20.1568	1.19069	0.251799	0.0245489	0.0506497	1.13816	0.186703	0.189764	0.298554	1.04615	0.0650961	0.329215	0.763699
106292202	NC_027748.1	6459799	6461144	+	LOC106292202	XM_013727817.1	GO:0004601(peroxidase activity);GO:0005737(cytoplasm);GO:0008150(biological_process)	NA	NA	NA	unnamed protein product, partial [Brassica oleracea]	NA	5.0293	6.68825	8.15081	8.70042	7.48648	5.99848	6.72569	6.98909	6.47591	6.72569	6.98909	6.47591	5.0293	6.68825	8.15081	8.70042	7.48648	5.99848	1.01622	0.0232181	0.787641	0.851047	1.11662	0.159137	0.548174	0.668473	0.91009	-0.135919	0.678454	0.93465
106292203	NC_027752.1	36882965	36884312	+	LOC106292203	XM_013727814.1	GO:0000786(nucleosome);GO:0003677(DNA binding);GO:0005634(nucleus);GO:0006334(nucleosome assembly)	NA	NA	NA	PREDICTED: uncharacterized protein LOC106292203 [Brassica oleracea var. oleracea]	NA	0.0001	0.0001	0.0001	0.0001	0.0001	0.0001	0.0001	0.0001	0.0001	0.0001	0.0001	0.0001	0.0001	0.0001	0.0001	0.0001	0.0001	0.0001	1	0	1	1	1	0	1	1	1	0	1	1
106292204	NC_027752.1	36924683	36928402	+	LOC106292204	XM_013727815.1	GO:0000786(nucleosome);GO:0003677(DNA binding);GO:0005634(nucleus);GO:0006334(nucleosome assembly)	NA	NA	NA	PREDICTED: uncharacterized protein LOC106292204 [Brassica oleracea var. oleracea]	NA	0.095356	0.141718	0.140472	0.047665	0.0001	0.0001	0.0001	0.0001	0.0001	0.0001	0.0001	0.0001	0.095356	0.141718	0.140472	0.047665	0.0001	0.0001	0.000794605	-10.2975	1	1	0.126779	-2.97961	1	1	0.00626763	-7.31786	1	1
106292205	NC_027752.1	36932506	36933372	+	LOC106292205	XM_013727816.1	NA	NA	NA	NA	PREDICTED: uncharacterized protein LOC106292205 [Brassica oleracea var. oleracea]	NA	0.0001	0.0001	0.0001	0.0001	0.0001	0.0001	0.0001	0.0001	0.0001	0.0001	0.0001	0.0001	0.0001	0.0001	0.0001	0.0001	0.0001	0.0001	1	0	1	1	1	0	1	1	1	0	1	1
106292206	NC_027752.1	36939611	36940383	-	LOC106292206	XM_013727818.1	NA	00480(Glutathione metabolism)	K00799	EC:2.5.1.18	PREDICTED: uncharacterized protein LOC106292206 [Brassica oleracea var. oleracea]	NA	0.0001	0.0001	0.0001	0.0001	0.0001	0.0001	0.0001	0.0001	0.0001	0.0001	0.0001	0.0001	0.0001	0.0001	0.0001	0.0001	0.0001	0.0001	1	0	1	1	1	0	1	1	1	0	1	1
106292207	NC_027752.1	36970701	36972879	+	LOC106292207	XM_013727819.1	NA	NA	NA	NA	PREDICTED: translation initiation factor IF-2 [Brassica oleracea var. oleracea]	NA	0.0001	0.0001	0.0001	0.036404	0.0001	0.0001	0.0001	0.0001	0.0001	0.0001	0.0001	0.0001	0.0001	0.0001	0.0001	0.036404	0.0001	0.0001	1	0	1	1	122.013	6.9309	1	1	0.00819583	-6.9309	1	1
106292208	NC_027752.1	36998344	36999772	-	LOC106292208	XM_013727820.1	NA	NA	NA	NA	PREDICTED: uncharacterized protein LOC106292208 [Brassica oleracea var. oleracea]	NA	0.0001	0.0001	0.0001	0.0001	0.0001	0.0001	0.0001	0.0001	0.0001	0.0001	0.0001	0.0001	0.0001	0.0001	0.0001	0.0001	0.0001	0.0001	1	0	1	1	1	0	1	1	1	0	1	1
106292209	NC_027752.1	37004428	37006799	-	LOC106292209	XM_013727821.1	GO:0004674(protein serine/threonine kinase activity);GO:0005886(plasma membrane);GO:0007166(cell surface receptor signaling pathway)	NA	NA	NA	PREDICTED: uncharacterized protein LOC106292209 [Brassica oleracea var. oleracea]	NA	0.0001	0.0001	0.0001	0.0001	0.0001	0.0001	0.0001	0.0001	0.0001	0.0001	0.0001	0.0001	0.0001	0.0001	0.0001	0.0001	0.0001	0.0001	1	0	1	1	1	0	1	1	1	0	1	1
106292210	NC_027752.1	37019105	37019461	+	LOC106292210	XM_013727822.1	NA	NA	NA	NA	PREDICTED: uncharacterized protein LOC106292210 [Brassica oleracea var. oleracea]	NA	0.0001	0.0001	0.0001	0.0001	0.0001	0.0001	0.0001	0.0001	0.0001	0.0001	0.0001	0.0001	0.0001	0.0001	0.0001	0.0001	0.0001	0.0001	1	0	1	1	1	0	1	1	1	0	1	1
106292211	NC_027748.1	14549066	14549987	-	LOC106292211	XM_013727825.1	GO:0003674(molecular_function);GO:0005634(nucleus)	NA	NA	NA	PREDICTED: putative uncharacterized protein DDB_G0290521 [Brassica oleracea var. oleracea]	NA	8.25867	7.96609	9.45768	14.9945	9.57163	10.6783	13.3438	11.6281	10.472	13.3438	11.6281	10.472	8.25867	7.96609	9.45768	14.9945	9.57163	10.6783	1.38008	0.464754	0.011134	0.0252373	1.37232	0.456617	0.0386297	0.0803316	1.00566	0.00813718	0.795476	0.961313
106292212	NC_027752.1	37032732	37038094	-	LOC106292212	XM_013727823.1	GO:0008150(biological_process)	NA	NA	NA	PREDICTED: uncharacterized protein LOC106292212 [Brassica oleracea var. oleracea]	NA	0.0001	0.0001	0.0001	0.0001	0.0001	0.0001	0.0001	0.0001	0.0001	0.0001	0.0001	0.0001	0.0001	0.0001	0.0001	0.0001	0.0001	0.0001	1	0	1	1	1	0	1	1	1	0	1	1
106292213	NC_027752.1	37080462	37080950	-	LOC106292213	XM_013727824.1	GO:0005634(nucleus);GO:0008270(zinc ion binding)	NA	NA	NA	PREDICTED: RING finger protein 44-like [Brassica oleracea var. oleracea]	NA	0.0001	0.0001	0.0001	0.0001	0.0001	0.0001	0.0001	0.0001	0.0001	0.0001	0.0001	0.0001	0.0001	0.0001	0.0001	0.0001	0.0001	0.0001	1	0	1	1	1	0	1	1	1	0	1	1
106292214	NC_027752.1	37147903	37150454	+	LOC106292214	XM_013727826.1	GO:0005634(nucleus);GO:0008150(biological_process)	NA	NA	NA	PREDICTED: uncharacterized protein LOC106292214 [Brassica oleracea var. oleracea]	NA	0.0001	0.0001	0.0001	0.0001	0.0001	0.0001	0.0001	0.0001	0.0001	0.0001	0.0001	0.0001	0.0001	0.0001	0.0001	0.0001	0.0001	0.0001	1	0	1	1	1	0	1	1	1	0	1	1
106292215	NC_027752.1	37162857	37163474	+	LOC106292215	XM_013727827.1	GO:0003674(molecular_function);GO:0008150(biological_process);GO:0009507(chloroplast)	NA	NA	NA	PREDICTED: uncharacterized protein LOC106292215 [Brassica oleracea var. oleracea]	NA	5.64227	9.41056	7.2463	8.80392	8.51576	7.9839	9.70524	9.59321	8.63585	9.70524	9.59321	8.63585	5.64227	9.41056	7.2463	8.80392	8.51576	7.9839	1.25271	0.325051	0.154752	0.240861	1.13473	0.182354	0.506554	0.630013	1.10397	0.142697	0.378104	0.795492
106292216	NC_027752.1	37256517	37257197	+	LOC106292216	XM_013727828.1	GO:0003674(molecular_function);GO:0005575(cellular_component);GO:0008150(biological_process)	NA	NA	NA	PREDICTED: probable basic-leucine zipper transcription factor E [Brassica oleracea var. oleracea]	NA	0.0001	0.0001	0.0001	0.0001	0.0001	0.0001	0.0001	0.0001	0.0001	0.0001	0.0001	0.0001	0.0001	0.0001	0.0001	0.0001	0.0001	0.0001	1	0	1	1	1	0	1	1	1	0	1	1
106292218	NC_027752.1	37273289	37275208	-	LOC106292218	XM_013727829.1	NA	NA	NA	NA	PREDICTED: uncharacterized protein LOC106292218 [Brassica oleracea var. oleracea]	NA	0.0001	0.0001	0.0001	0.0001	0.0001	0.0001	0.0001	0.0001	0.0001	0.0001	0.0001	0.0001	0.0001	0.0001	0.0001	0.0001	0.0001	0.0001	1	0	1	1	1	0	1	1	1	0	1	1
106292219	NC_027748.1	21114666	21117621	-	LOC106292219	XM_013727832.1	GO:0004553(hydrolase activity, hydrolyzing O-glycosyl compounds);GO:0005576(extracellular region);GO:0005829(cytosol);GO:0005975(carbohydrate metabolic process)	00500(Starch and sucrose metabolism);00460(Cyanoamino acid metabolism);00940(Phenylpropanoid biosynthesis)	K05349	EC:3.2.1.21	PREDICTED: beta-glucosidase BoGH3B-like [Brassica oleracea var. oleracea]	NA	24.6509	21.2807	30.1597	21.5724	22.8332	22.8238	17.7384	20.1733	20.263	17.7384	20.1733	20.263	24.6509	21.2807	30.1597	21.5724	22.8332	22.8238	0.764537	-0.387341	0.0226013	0.0471305	0.883536	-0.178639	0.205618	0.318263	0.865315	-0.208702	0.146845	0.562312
106292220	NC_027752.1	37292358	37293993	-	LOC106292220	XM_013727830.1	GO:0005634(nucleus);GO:0005829(cytosol);GO:0005886(plasma membrane);GO:0016301(kinase activity)	NA	NA	NA	PREDICTED: uncharacterized protein LOC106292220 [Brassica oleracea var. oleracea]	NA	0.0001	0.0001	0.0001	0.0001	0.0001	0.0001	0.0001	0.0001	0.0001	0.0001	0.0001	0.0001	0.0001	0.0001	0.0001	0.0001	0.0001	0.0001	1	0	1	1	1	0	1	1	1	0	1	1
106292221	NC_027752.1	37353407	37356777	+	LOC106292221	XM_013727831.1	NA	03030(DNA replication);03420(Nucleotide excision repair);03430(Mismatch repair);03440(Homologous recombination)	K07466	NA	PREDICTED: uncharacterized protein LOC106292221 [Brassica oleracea var. oleracea]	NA	0.0001	0.0001	0.0001	0.0001	0.0001	0.0001	0.0001	0.0001	0.0001	0.0001	0.0001	0.0001	0.0001	0.0001	0.0001	0.0001	0.0001	0.0001	1	0	1	1	1	0	1	1	1	0	1	1
106292222	NC_027752.1	37370782	37373616	+	LOC106292222	XM_013727833.1	GO:0000723(telomere maintenance);GO:0003678(DNA helicase activity);GO:0006281(DNA repair);GO:0032508(DNA duplex unwinding)	NA	NA	NA	PREDICTED: uncharacterized protein LOC106292222 [Brassica oleracea var. oleracea]	NA	0.0001	0.0001	0.0001	0.0001	0.0001	0.0001	0.0001	0.0001	0.0001	0.0001	0.0001	0.0001	0.0001	0.0001	0.0001	0.0001	0.0001	0.0001	1	0	1	1	1	0	1	1	1	0	1	1
106292225	NC_027752.1	37476473	37478146	-	LOC106292225	XM_013727834.1	NA	NA	NA	NA	PREDICTED: uncharacterized protein LOC106292225 [Brassica oleracea var. oleracea]	NA	0.0001	0.0001	0.0001	0.0001	0.0001	0.0001	0.0001	0.0001	0.0001	0.0001	0.0001	0.0001	0.0001	0.0001	0.0001	0.0001	0.0001	0.0001	1	0	1	1	1	0	1	1	1	0	1	1
106292227	NC_027752.1	37486698	37487174	+	LOC106292227	XM_013727835.1	GO:0003676(nucleic acid binding);GO:0004523(RNA-DNA hybrid ribonuclease activity);GO:0005576(extracellular region);GO:0016740(transferase activity)	NA	NA	NA	unnamed protein product [Brassica oleracea]	NA	0.0001	0.0001	0.0001	0.0001	0.0001	0.0001	0.0001	0.0001	0.0001	0.0001	0.0001	0.0001	0.0001	0.0001	0.0001	0.0001	0.0001	0.0001	1	0	1	1	1	0	1	1	1	0	1	1
106292229	NC_027748.1	40965560	40966325	+	LOC106292229	XM_013727837.1	GO:0005576(extracellular region);GO:0030145(manganese ion binding);GO:0045735(nutrient reservoir activity);GO:0048046(apoplast)	NA	NA	NA	unnamed protein product, partial [Brassica oleracea]	NA	15.0912	18.9699	12.7554	8.10405	6.69456	7.14866	2.96278	5.24989	3.69186	2.96278	5.24989	3.69186	15.0912	18.9699	12.7554	8.10405	6.69456	7.14866	0.254281	-1.9755	1.34847e-12	1.16906e-11	0.468794	-1.09297	4.24164e-07	2.38981e-06	0.542415	-0.882531	0.00161134	0.0341083
106292233	NC_027752.1	37543431	37547527	+	LOC106292233	XM_013727838.1	GO:0005575(cellular_component);GO:0006508(proteolysis);GO:0008234(cysteine-type peptidase activity)	00640(Propanoate metabolism);00410(beta-Alanine metabolism);04146(Peroxisome)	K01578	EC:4.1.1.9	PREDICTED: uncharacterized protein LOC106292233 [Brassica oleracea var. oleracea]	NA	0.0001	0.0001	0.0001	0.0001	0.0001	0.0001	0.0001	0.0001	0.0001	0.0001	0.0001	0.0001	0.0001	0.0001	0.0001	0.0001	0.0001	0.0001	1	0	1	1	1	0	1	1	1	0	1	1
106292234	NC_027752.1	37548161	37548735	+	LOC106292234	XM_013727839.1	NA	NA	NA	NA	PREDICTED: uncharacterized protein At4g04775-like [Brassica oleracea var. oleracea]	NA	0.0001	0.0001	0.0001	0.0001	0.0001	0.0001	0.0001	0.0001	0.0001	0.0001	0.0001	0.0001	0.0001	0.0001	0.0001	0.0001	0.0001	0.0001	1	0	1	1	1	0	1	1	1	0	1	1
106292235	NC_027752.1	37557022	37557585	+	LOC106292235	XM_013727840.1	GO:0005634(nucleus)	NA	NA	NA	PREDICTED: uncharacterized protein LOC106292235 [Brassica oleracea var. oleracea]	NA	0.108164	0.0001	0.0001	0.304399	0.383256	0.186723	0.462003	0.179792	0.0001	0.462003	0.179792	0.0001	0.108164	0.0001	0.0001	0.304399	0.383256	0.186723	5.92351	2.56645	1	1	8.0689	3.01237	1	1	0.734116	-0.44592	1	1
106292236	NC_027752.1	37561817	37567948	-	LOC106292236	XM_013727841.1	GO:0005794(Golgi apparatus);GO:0005886(plasma membrane);GO:0008514(organic anion transmembrane transporter activity);GO:0008643(carbohydrate transport);GO:0016021(integral component of membrane)	NA	NA	NA	PREDICTED: LOW QUALITY PROTEIN: probable sugar phosphate/phosphate translocator At3g17430 [Brassica oleracea var. oleracea]	NA	0.09069	0.0001	0.0001	0.0001	0.0001	0.0001	0.0001	0.0001	0.0001	0.0001	0.0001	0.0001	0.09069	0.0001	0.0001	0.0001	0.0001	0.0001	0.00330069	-8.24302	1	1	0.00330069	-8.24302	1	1	1	0	1	1
106292237	NC_027752.1	37598059	37599663	+	LOC106292237	XM_013727842.1	GO:0003677(DNA binding);GO:0009507(chloroplast)	03022(Basal transcription factors)	K03139	EC:3.6.4.12	PREDICTED: glutathione S-transferase T3-like [Brassica oleracea var. oleracea]	NA	0.119506	0.044592	0.0001	0.0001	0.0001	0.0001	0.056412	0.0001	0.0001	0.056412	0.0001	0.0001	0.119506	0.044592	0.0001	0.0001	0.0001	0.0001	0.344779	-1.53626	1	1	0.00182706	-9.09626	1	1	188.707	7.56	1	1
106292238	NC_027752.1	37618257	37619309	+	LOC106292238	XM_013727843.1	GO:0000977(RNA polymerase II regulatory region sequence-specific DNA binding);GO:0003700(DNA binding transcription factor activity);GO:0005634(nucleus);GO:0006357(regulation of transcription by RNA polymerase II);GO:0009791(post-embryonic development)	NA	NA	NA	PREDICTED: zinc finger BED domain-containing protein RICESLEEPER 3-like [Brassica oleracea var. oleracea]	NA	1.61298	1.5592	2.01107	2.8165	2.78385	1.95282	2.81181	2.59843	2.55701	2.81181	2.59843	2.55701	1.61298	1.5592	2.01107	2.8165	2.78385	1.95282	1.53711	0.620224	0.0563146	0.103487	1.45722	0.543223	0.136844	0.23047	1.05482	0.0770009	0.714385	0.942069
106292239	NC_027752.1	37625402	37628656	+	LOC106292239	XM_013727844.1	GO:0003674(molecular_function);GO:0005634(nucleus);GO:0008150(biological_process);GO:0009506(plasmodesma)	03030(DNA replication);03420(Nucleotide excision repair);03430(Mismatch repair);03440(Homologous recombination)	K07466	NA	PREDICTED: replication protein A 70 kDa DNA-binding subunit D-like [Brassica oleracea var. oleracea]	NA	0.031202	0.0001	0.0001	0.0001	0.0001	0.0001	0.0001	0.0001	0.0001	0.0001	0.0001	0.0001	0.031202	0.0001	0.0001	0.0001	0.0001	0.0001	0.00955353	-6.70975	1	1	0.00955353	-6.70975	1	1	1	0	1	1
106292240	NC_027748.1	16911392	16913211	+	LOC106292240	XM_013727848.1	GO:0005737(cytoplasm);GO:0005829(cytosol);GO:0009646(response to absence of light);GO:0009741(response to brassinosteroid);GO:0009742(brassinosteroid mediated signaling pathway);GO:0009962(regulation of flavonoid biosynthetic process);GO:0010268(brassinosteroid homeostasis);GO:0010422(regulation of brassinosteroid biosynthetic process);GO:0016131(brassinosteroid metabolic process);GO:0016740(tran…	00940(Phenylpropanoid biosynthesis);00945(Stilbenoid, diarylheptanoid and gingerol biosynthesis);00941(Flavonoid biosynthesis)	K13065	EC:2.3.1.133	PREDICTED: BAHD acyltransferase At5g47980-like [Brassica oleracea var. oleracea]	NA	1.14366	2.27998	1.02074	4.77605	5.13018	6.74329	7.22885	5.9165	9.26247	7.22885	5.9165	9.26247	1.14366	2.27998	1.02074	4.77605	5.13018	6.74329	5.04183	2.33395	8.56723e-14	8.10555e-13	3.74619	1.90543	1.04717e-09	8.09004e-09	1.34585	0.428522	0.0254273	0.220061
106292241	NC_027752.1	37655763	37661799	-	LOC106292241	XM_013727845.1	GO:0003676(nucleic acid binding);GO:0003723(RNA binding);GO:0003964(RNA-directed DNA polymerase activity);GO:0005575(cellular_component);GO:0006278(RNA-dependent DNA biosynthetic process);GO:0015074(DNA integration)	00904(Diterpenoid biosynthesis)	K04125	EC:1.14.11.13	PREDICTED: uncharacterized protein LOC106292241 [Brassica oleracea var. oleracea]	NA	0.098666	0.180255	0.152914	0.33219	0.203633	0.295429	0.442745	0.24936	0.15536	0.442745	0.24936	0.15536	0.098666	0.180255	0.152914	0.33219	0.203633	0.295429	1.96247	0.972674	1	1	1.92493	0.944806	1	1	1.0195	0.0278679	0.879441	0.980878
106292242	NC_027752.1	37678637	37680812	+	LOC106292242	XM_013727846.1	GO:0004148(dihydrolipoyl dehydrogenase activity);GO:0005507(copper ion binding);GO:0005524(ATP binding);GO:0005739(mitochondrion);GO:0005747(mitochondrial respiratory chain complex I);GO:0005759(mitochondrial matrix);GO:0005794(Golgi apparatus);GO:0008270(zinc ion binding);GO:0009055(electron transfer activity);GO:0009507(chloroplast);GO:0045454(cell redox homeostasis);GO:0046686(response to cadm…	00010(Glycolysis / Gluconeogenesis);00020(Citrate cycle (TCA cycle));00620(Pyruvate metabolism);00630(Glyoxylate and dicarboxylate metabolism);00640(Propanoate metabolism);00260(Glycine, serine and threonine metabolism);00280(Valine, leucine and isoleucine degradation)	K00382	EC:1.8.1.4	PREDICTED: dihydrolipoyl dehydrogenase 2, mitochondrial-like [Brassica oleracea var. oleracea]	NA	0.0001	0.0001	0.0001	0.0001	0.0001	0.0001	0.0001	0.0001	0.0001	0.0001	0.0001	0.0001	0.0001	0.0001	0.0001	0.0001	0.0001	0.0001	1	0	1	1	1	0	1	1	1	0	1	1
106292243	NC_027752.1	37681623	37682247	+	LOC106292243	XM_013727847.1	GO:0009507(chloroplast);GO:0043086(negative regulation of catalytic activity);GO:0046910(pectinesterase inhibitor activity)	NA	NA	NA	PREDICTED: pectinesterase inhibitor [Brassica oleracea var. oleracea]	NA	0.0001	0.0001	0.0001	0.091563	0.0001	0.0001	0.0001	0.0001	0.0001	0.0001	0.0001	0.0001	0.0001	0.0001	0.0001	0.091563	0.0001	0.0001	1	0	1	1	305.877	8.25681	1	1	0.00326929	-8.25681	1	1
106292244	NC_027752.1	37682727	37683985	-	LOC106292244	XM_013727849.1	GO:0005739(mitochondrion)	00040(Pentose and glucuronate interconversions);00052(Galactose metabolism);00053(Ascorbate and aldarate metabolism);00520(Amino sugar and nucleotide sugar metabolism)	K12447	EC:2.7.7.64	PREDICTED: uncharacterized mitochondrial protein AtMg00810-like [Brassica oleracea var. oleracea]	NA	0.0001	0.0001	0.0001	0.0001	0.0001	0.0001	0.0001	0.0001	0.0001	0.0001	0.0001	0.0001	0.0001	0.0001	0.0001	0.0001	0.0001	0.0001	1	0	1	1	1	0	1	1	1	0	1	1
106292245	NC_027752.1	37714703	37716025	-	LOC106292245	XM_013727850.1	NA	NA	NA	NA	PREDICTED: uncharacterized protein LOC106292245 [Brassica oleracea var. oleracea]	NA	0.0001	0.0001	0.0001	0.0001	0.0001	0.0001	0.0001	0.0001	0.0001	0.0001	0.0001	0.0001	0.0001	0.0001	0.0001	0.0001	0.0001	0.0001	1	0	1	1	1	0	1	1	1	0	1	1
106292246	NC_027752.1	37809524	37810171	-	LOC106292246	XM_013727851.1	GO:0003674(molecular_function);GO:0005634(nucleus);GO:0008150(biological_process)	NA	NA	NA	acidic leucine-rich nuclear phosphoprotein 32-related protein 1 [Brassica napus]	NA	0.0001	0.0001	0.0001	0.0001	0.0001	0.0001	0.0001	0.0001	0.0001	0.0001	0.0001	0.0001	0.0001	0.0001	0.0001	0.0001	0.0001	0.0001	1	0	1	1	1	0	1	1	1	0	1	1
106292247	NC_027752.1	37843521	37851789	-	LOC106292247	XM_013727852.1	GO:0003677(DNA binding);GO:0009507(chloroplast)	00450(Selenocompound metabolism)	K00384	EC:1.8.1.9	PREDICTED: glutathione S-transferase T3-like [Brassica oleracea var. oleracea]	NA	0.798698	0.381774	0.965151	2.16006	2.92037	1.64045	1.33993	1.99169	0.565173	1.33993	1.99169	0.565173	0.798698	0.381774	0.965151	2.16006	2.92037	1.64045	1.81616	0.860892	0.0866066	0.149127	3.13237	1.64725	0.000120016	0.000463307	0.579804	-0.786362	0.0841611	0.435013
106292248	NC_027748.1	267931	270761	-	LOC106292248	XM_013727860.1;XM_013727864.1;XM_013727855.1	GO:0000978(RNA polymerase II proximal promoter sequence-specific DNA binding);GO:0003700(DNA binding transcription factor activity);GO:0005634(nucleus);GO:0006351(transcription, DNA-templated);GO:0006355(regulation of transcription, DNA-templated);GO:0044212(transcription regulatory region DNA binding);GO:0045893(positive regulation of transcription, DNA-templated);GO:1901141(regulation of lignin…	04016(MAPK signaling pathway - plant);04626(Plant-pathogen interaction);04626(Plant-pathogen interaction)	K13424	NA	PREDICTED: probable WRKY transcription factor 13 isoform X2 [Brassica oleracea var. oleracea];PREDICTED: probable WRKY transcription factor 13 isoform X1 [Brassica oleracea var. oleracea]	NA	0.10959	0.379038	0.037032	0.0001	0.0001	0.0001	0.0001	0.0001	0.0334444	0.0001	0.0001	0.0334444	0.10959	0.379038	0.037032	0.0001	0.0001	0.0001	0.064004	-3.96569	1	1	0.000570711	-10.775	1	1	112.148	6.80926	1	1
106292249	NC_027752.1	37913116	37913724	+	LOC106292249	XM_013727853.1	NA	NA	NA	NA	PREDICTED: uncharacterized protein LOC106292249 [Brassica oleracea var. oleracea]	NA	0.360487	0.03371	0.303234	0.062313	0.369912	0.027551	0.038616	0.167967	0.222368	0.038616	0.167967	0.222368	0.360487	0.03371	0.303234	0.062313	0.369912	0.027551	0.615044	-0.701238	1	1	0.659242	-0.601119	1	1	0.932956	-0.100118	1	1
106292250	NC_027752.1	37949722	37950450	-	LOC106292250	XM_013727854.1	GO:0005739(mitochondrion)	NA	NA	NA	PREDICTED: uncharacterized mitochondrial protein AtMg00810-like [Brassica oleracea var. oleracea]	NA	0.0001	0.0001	0.0001	0.0001	0.0001	0.0001	0.0001	0.0001	0.0001	0.0001	0.0001	0.0001	0.0001	0.0001	0.0001	0.0001	0.0001	0.0001	1	0	1	1	1	0	1	1	1	0	1	1
106292252	NC_027752.1	37960320	37961789	+	LOC106292252	XM_013727856.1	GO:0004842(ubiquitin-protein transferase activity);GO:0005634(nucleus);GO:0005737(cytoplasm);GO:0016567(protein ubiquitination);GO:0031146(SCF-dependent proteasomal ubiquitin-dependent protein catabolic process)	NA	NA	NA	PREDICTED: F-box/kelch-repeat protein At3g16740-like [Brassica oleracea var. oleracea]	NA	0.227416	0.33671	0.347959	0.319915	0.415079	0.510494	0.349775	0.643009	0.711012	0.349775	0.643009	0.711012	0.227416	0.33671	0.347959	0.319915	0.415079	0.510494	1.86802	0.901512	1	1	1.36554	0.449471	1	1	1.36797	0.452041	1	1
106292253	NC_027752.1	38013874	38016335	+	LOC106292253	XM_013727857.1	GO:0000977(RNA polymerase II regulatory region sequence-specific DNA binding);GO:0003700(DNA binding transcription factor activity);GO:0005634(nucleus);GO:0006357(regulation of transcription by RNA polymerase II)	NA	NA	NA	PREDICTED: zinc finger BED domain-containing protein DAYSLEEPER-like [Brassica oleracea var. oleracea]	NA	0.0001	0.0001	0.0001	0.0001	0.0001	0.0001	0.031793	0.0001	0.0001	0.031793	0.0001	0.0001	0.0001	0.0001	0.0001	0.0001	0.0001	0.0001	106.643	6.73665	1	1	1	0	1	1	106.643	6.73665	1	1
106292254	NC_027752.1	38028967	38031045	+	LOC106292254	XM_013727858.1	GO:0004568(chitinase activity);GO:0005576(extracellular region);GO:0005794(Golgi apparatus);GO:0006032(chitin catabolic process);GO:0009408(response to heat);GO:0009414(response to water deprivation);GO:0009651(response to salt stress);GO:0009735(response to cytokinin);GO:0009809(lignin biosynthetic process);GO:0009825(multidimensional cell growth);GO:0009873(ethylene-activated signaling pathway)…	00520(Amino sugar and nucleotide sugar metabolism);04016(MAPK signaling pathway - plant)	K20547	EC:3.2.1.14	PREDICTED: LOW QUALITY PROTEIN: chitinase-like protein 2 [Brassica oleracea var. oleracea]	NA	0.0001	0.0001	0.0001	0.0001	0.0001	0.0001	0.0001	0.0001	0.0001	0.0001	0.0001	0.0001	0.0001	0.0001	0.0001	0.0001	0.0001	0.0001	1	0	1	1	1	0	1	1	1	0	1	1
106292257	NC_027752.1	38100278	38100943	-	LOC106292257	XM_013727859.1	GO:0004842(ubiquitin-protein transferase activity);GO:0005634(nucleus);GO:0005737(cytoplasm);GO:0016567(protein ubiquitination);GO:0031146(SCF-dependent proteasomal ubiquitin-dependent protein catabolic process)	NA	NA	NA	PREDICTED: F-box/kelch-repeat protein At3g16740-like, partial [Brassica oleracea var. oleracea]	NA	0.267087	0.093623	0.043804	0.744695	0.173882	0.847986	0.903989	0.518706	0.466494	0.903989	0.518706	0.466494	0.267087	0.093623	0.043804	0.744695	0.173882	0.847986	4.67027	2.22351	1	1	4.36712	2.12668	1	1	1.06942	0.0968218	1	1
106292258	NC_027752.1	38123861	38126608	-	LOC106292258	XM_013727861.1	GO:0003729(mRNA binding);GO:0003735(structural constituent of ribosome);GO:0005737(cytoplasm);GO:0005840(ribosome);GO:0005886(plasma membrane);GO:0006412(translation);GO:0022625(cytosolic large ribosomal subunit);GO:0042254(ribosome biogenesis)	03010(Ribosome)	K02885	NA	PREDICTED: LOW QUALITY PROTEIN: 60S ribosomal protein L19-2 [Brassica oleracea var. oleracea]	NA	0.0001	0.0001	0.0001	0.0001	0.0001	0.0001	0.0001	0.0001	0.0001	0.0001	0.0001	0.0001	0.0001	0.0001	0.0001	0.0001	0.0001	0.0001	1	0	1	1	1	0	1	1	1	0	1	1
106292259	NC_027752.1	38159530	38160549	+	LOC106292259	XM_013727862.1	GO:0005515(protein binding);GO:0005634(nucleus);GO:0005737(cytoplasm);GO:0007135(meiosis II);GO:0007140(male meiotic nuclear division);GO:0009556(microsporogenesis);GO:0016538(cyclin-dependent protein serine/threonine kinase regulator activity);GO:0051301(cell division);GO:0051445(regulation of meiotic cell cycle);GO:0051726(regulation of cell cycle)	NA	NA	NA	PREDICTED: cyclin-A1-2-like, partial [Brassica oleracea var. oleracea]	NA	0.120391	0.181142	0.084122	0.0001	0.014128	0.014	0.0001	0.02638	0.0001	0.0001	0.02638	0.0001	0.120391	0.181142	0.084122	0.0001	0.014128	0.014	0.0689217	-3.8589	1	1	0.073195	-3.77211	1	1	0.941618	-0.0867858	1	1
106292261	NC_027752.1	38251386	38258062	+	LOC106292261	XM_013727863.1	GO:0003674(molecular_function);GO:0005737(cytoplasm);GO:0008150(biological_process)	NA	NA	NA	PREDICTED: F-box protein At2g14710-like [Brassica oleracea var. oleracea]	NA	0.0001	0.0001	0.0001	0.0001	0.0001	0.0001	0.0001	0.0001	0.0001	0.0001	0.0001	0.0001	0.0001	0.0001	0.0001	0.0001	0.0001	0.0001	1	0	1	1	1	0	1	1	1	0	1	1
106292262	NC_027752.1	38340726	38341172	-	LOC106292262	XM_013727865.1	GO:0005575(cellular_component);GO:0008150(biological_process)	03013(RNA transport)	K03238	NA	PREDICTED: uncharacterized protein LOC106292262 [Brassica oleracea var. oleracea]	NA	0.0001	0.0001	0.0001	0.0001	0.0001	0.0001	0.0001	0.0001	0.0001	0.0001	0.0001	0.0001	0.0001	0.0001	0.0001	0.0001	0.0001	0.0001	1	0	1	1	1	0	1	1	1	0	1	1
106292263	NC_027752.1	38372094	38399602	-	LOC106292263	XM_013727866.1	GO:0005507(copper ion binding);GO:0005634(nucleus);GO:0005829(cytosol);GO:0009409(response to cold);GO:0009506(plasmodesma);GO:0016020(membrane);GO:0030246(carbohydrate binding)	NA	NA	NA	PREDICTED: jacalin-related lectin 17 [Brassica oleracea var. oleracea]	NA	0.0001	0.0001	0.0001	0.0001	0.0001	0.0001	0.0001	0.0001	0.0001	0.0001	0.0001	0.0001	0.0001	0.0001	0.0001	0.0001	0.0001	0.0001	1	0	1	1	1	0	1	1	1	0	1	1
106292264	NC_027752.1	38436962	38437774	-	LOC106292264	XM_013727867.1	GO:0003674(molecular_function);GO:0005634(nucleus);GO:0008150(biological_process)	NA	NA	NA	PREDICTED: uncharacterized protein LOC106292264 [Brassica oleracea var. oleracea]	NA	0.0001	0.0001	0.0001	0.0001	0.0001	0.0001	0.0001	0.0001	0.0001	0.0001	0.0001	0.0001	0.0001	0.0001	0.0001	0.0001	0.0001	0.0001	1	0	1	1	1	0	1	1	1	0	1	1
106292265	NC_027752.1	38473811	38474827	+	LOC106292265	XM_013727868.1	NA	NA	NA	NA	PREDICTED: uncharacterized protein LOC106292265 [Brassica oleracea var. oleracea]	NA	0.0001	0.0001	0.0001	0.0001	0.0001	0.0001	0.0001	0.0001	0.0001	0.0001	0.0001	0.0001	0.0001	0.0001	0.0001	0.0001	0.0001	0.0001	1	0	1	1	1	0	1	1	1	0	1	1
106292266	NC_027748.1	35934125	35935326	-	LOC106292266	XM_013727871.1	GO:0003674(molecular_function);GO:0005739(mitochondrion);GO:0008150(biological_process)	NA	NA	NA	PREDICTED: uncharacterized protein LOC106292266 [Brassica oleracea var. oleracea]	NA	0.805828	1.65492	1.69645	0.639836	0.0001	1.22031	0.0001	0.687169	0.455398	0.0001	0.687169	0.455398	0.805828	1.65492	1.69645	0.639836	0.0001	1.22031	0.274864	-1.86321	1	1	0.447476	-1.16012	1	1	0.614255	-0.703091	1	1
106292267	NC_027752.1	38475040	38476236	-	LOC106292267	XM_013727869.1	GO:0005634(nucleus);GO:0016021(integral component of membrane)	NA	NA	NA	PREDICTED: uncharacterized protein LOC106292267 [Brassica oleracea var. oleracea]	NA	0.0001	0.207629	0.064474	0.0001	0.20231	0.117968	0.0001	0.100399	0.108079	0.0001	0.100399	0.108079	0.0001	0.207629	0.064474	0.0001	0.20231	0.117968	0.766259	-0.384096	1	1	1.17698	0.235092	1	1	0.651037	-0.619188	1	1
106292268	NC_027752.1	38551790	38552140	+	LOC106292268	XM_013727870.1	NA	NA	NA	NA	PREDICTED: psoriasis susceptibility 1 candidate gene 2 protein homolog [Brassica oleracea var. oleracea]	NA	1.45397	1.28301	0.620919	0.31336	0.129116	0.049328	0.0001	0.0001	0.059432	0.0001	0.0001	0.059432	1.45397	1.28301	0.620919	0.31336	0.129116	0.049328	0.0177587	-5.81533	1	1	0.146462	-2.77141	1	1	0.121252	-3.04392	1	1
106292269	NC_027752.1	38673122	38673720	+	LOC106292269	XM_013727872.1	GO:0003674(molecular_function);GO:0005739(mitochondrion);GO:0008150(biological_process)	NA	NA	NA	PREDICTED: uncharacterized protein At4g02000-like [Brassica oleracea var. oleracea]	NA	0.0001	0.0001	0.0001	0.0001	0.0001	0.0001	0.0001	0.0001	0.0001	0.0001	0.0001	0.0001	0.0001	0.0001	0.0001	0.0001	0.0001	0.0001	1	0	1	1	1	0	1	1	1	0	1	1
106292270	NC_027752.1	38693037	38693909	+	LOC106292270	XM_013727873.1	GO:0004596(peptide alpha-N-acetyltransferase activity);GO:0005737(cytoplasm);GO:0017196(N-terminal peptidyl-methionine acetylation)	NA	NA	NA	PREDICTED: uncharacterized mitochondrial protein AtMg00810-like [Brassica oleracea var. oleracea]	NA	0.0001	0.0001	0.0001	0.0001	0.0001	0.0001	0.0001	0.0001	0.0001	0.0001	0.0001	0.0001	0.0001	0.0001	0.0001	0.0001	0.0001	0.0001	1	0	1	1	1	0	1	1	1	0	1	1
106292271	NC_027752.1	38723073	38723978	-	LOC106292271	XM_013727874.1	NA	00480(Glutathione metabolism)	K00799	EC:2.5.1.18	PREDICTED: uncharacterized protein LOC106292271 [Brassica oleracea var. oleracea]	NA	0.0001	0.01133	0.0001	0.0001	0.0001	0.0001	0.009433	0.0001	0.0001	0.009433	0.0001	0.0001	0.0001	0.01133	0.0001	0.0001	0.0001	0.0001	0.835473	-0.259335	1	1	0.0260191	-5.26429	1	1	32.11	5.00495	1	1
106292272	NC_027752.1	38743306	38744888	+	LOC106292272	XM_013727875.1	NA	03030(DNA replication);03420(Nucleotide excision repair);03430(Mismatch repair);03440(Homologous recombination)	K07466	NA	PREDICTED: uncharacterized protein LOC106292272 [Brassica oleracea var. oleracea]	NA	0.0001	0.0001	0.0001	0.0001	0.0001	0.0001	0.0001	0.0001	0.0001	0.0001	0.0001	0.0001	0.0001	0.0001	0.0001	0.0001	0.0001	0.0001	1	0	1	1	1	0	1	1	1	0	1	1
106292273	NC_027748.1	5692490	5693234	-	LOC106292273	XM_013727878.1	NA	NA	NA	NA	PREDICTED: glycine-rich cell wall structural protein 1 [Brassica oleracea var. oleracea]	NA	0.13939	0.165338	0.029689	0.075998	0.077372	0.067804	0.0001	0.0001	0.0001	0.0001	0.0001	0.0001	0.13939	0.165338	0.029689	0.075998	0.077372	0.067804	0.000897084	-10.1225	1	1	0.661372	-0.596466	1	1	0.0013564	-9.526	1	1
106292274	NC_027752.1	38862197	38863407	+	LOC106292274	XM_013727876.1	GO:0003677(DNA binding);GO:0009507(chloroplast)	03022(Basal transcription factors)	K03139	EC:3.6.4.12	PREDICTED: glutathione S-transferase T3-like [Brassica oleracea var. oleracea]	NA	0.0001	0.0001	0.0001	0.0001	0.0001	0.0001	0.0001	0.0001	0.0001	0.0001	0.0001	0.0001	0.0001	0.0001	0.0001	0.0001	0.0001	0.0001	1	0	1	1	1	0	1	1	1	0	1	1
106292275	NC_027752.1	38894921	38907337	-	LOC106292275	XM_013727877.1	GO:0004674(protein serine/threonine kinase activity);GO:0005886(plasma membrane);GO:0006468(protein phosphorylation);GO:0009620(response to fungus);GO:0016301(kinase activity);GO:0030246(carbohydrate binding);GO:0045087(innate immune response)	NA	NA	NA	PREDICTED: G-type lectin S-receptor-like serine/threonine-protein kinase CES101 [Brassica oleracea var. oleracea]	NA	4.0608	3.30627	3.26972	0.643474	0.951803	0.922649	0.652421	0.891936	0.661649	0.652421	0.891936	0.661649	4.0608	3.30627	3.26972	0.643474	0.951803	0.922649	0.207394	-2.26955	5.02748e-18	6.52322e-17	0.236719	-2.07876	1.28028e-16	1.82993e-15	0.87612	-0.190799	0.642969	0.92335
106292276	NC_027752.1	38968047	38968992	+	LOC106292276	XM_013727879.1	NA	00909(Sesquiterpenoid and triterpenoid biosynthesis)	K14175	EC:4.2.3.48	PREDICTED: uncharacterized protein LOC106292276 [Brassica oleracea var. oleracea]	NA	0.0001	0.0001	0.0001	0.0001	0.0001	0.0001	0.0001	0.0001	0.0001	0.0001	0.0001	0.0001	0.0001	0.0001	0.0001	0.0001	0.0001	0.0001	1	0	1	1	1	0	1	1	1	0	1	1
106292277	NC_027752.1	38983935	38984435	+	LOC106292277	XM_013727880.1	GO:0003674(molecular_function);GO:0005739(mitochondrion);GO:0008150(biological_process)	NA	NA	NA	PREDICTED: uncharacterized protein LOC106292277 [Brassica oleracea var. oleracea]	NA	0.0001	0.0001	0.0001	0.0001	0.0001	0.0001	0.0001	0.0001	0.0001	0.0001	0.0001	0.0001	0.0001	0.0001	0.0001	0.0001	0.0001	0.0001	1	0	1	1	1	0	1	1	1	0	1	1
106292278	NC_027752.1	38997853	39000603	-	LOC106292278	XM_013727881.1	GO:0004553(hydrolase activity, hydrolyzing O-glycosyl compounds);GO:0031225(anchored component of membrane)	00500(Starch and sucrose metabolism)	K19891	EC:3.2.1.39	PREDICTED: glucan endo-1,3-beta-glucosidase 14-like [Brassica oleracea var. oleracea]	NA	1.13356	0.492412	0.877134	0.424371	0.597649	0.361928	0.209894	0.290428	0.184769	0.209894	0.290428	0.184769	1.13356	0.492412	0.877134	0.424371	0.597649	0.361928	0.273696	-1.86935	5.74747e-05	0.000207277	0.552892	-0.85493	0.0394329	0.0817426	0.495027	-1.01442	1	1
106292279	NC_027752.1	39231676	39232899	+	LOC106292279	XM_013727882.1	NA	NA	NA	NA	PREDICTED: uncharacterized protein LOC106292279 [Brassica oleracea var. oleracea]	NA	0.0001	0.0001	0.0001	0.0001	0.0001	0.0001	0.0001	0.0001	0.0001	0.0001	0.0001	0.0001	0.0001	0.0001	0.0001	0.0001	0.0001	0.0001	1	0	1	1	1	0	1	1	1	0	1	1
106292280	NC_027752.1	39279696	39280967	-	LOC106292280	XM_013727883.1	GO:0005575(cellular_component);GO:0016788(hydrolase activity, acting on ester bonds)	NA	NA	NA	PREDICTED: uncharacterized protein LOC106292280 [Brassica oleracea var. oleracea]	NA	0.0001	0.0001	0.0001	0.0001	0.0001	0.0001	0.0001	0.0001	0.0001	0.0001	0.0001	0.0001	0.0001	0.0001	0.0001	0.0001	0.0001	0.0001	1	0	1	1	1	0	1	1	1	0	1	1
106292281	NC_027748.1	6351891	6354537	+	LOC106292281	XM_013727886.1;XM_013727891.1	GO:0003676(nucleic acid binding);GO:0003700(DNA binding transcription factor activity);GO:0005634(nucleus);GO:0006355(regulation of transcription, DNA-templated);GO:0008270(zinc ion binding);GO:0008270(zinc ion binding)	00960(Tropane, piperidine and pyridine alkaloid biosynthesis);00960(Tropane, piperidine and pyridine alkaloid biosynthesis)	K08081	EC:1.1.1.206	PREDICTED: probable transcriptional regulator RABBIT EARS [Brassica oleracea var. oleracea]	NA	0.0001	0.0001	0.0001	0.0001	0.0001	0.0001	0.0001	0.0001	0.0001	0.0001	0.0001	0.0001	0.0001	0.0001	0.0001	0.0001	0.0001	0.0001	1	0	1	1	1	0	1	1	1	0	1	1
106292282	NC_027752.1	39346384	39347450	-	LOC106292282	XM_013727884.1	GO:0005739(mitochondrion)	04144(Endocytosis)	K19476	NA	uncharacterized protein LOC106399006 [Brassica napus]	NA	0.445019	0.207508	0.0001	0.221449	0.113435	0.0001	0.115424	0.270954	0.0001	0.115424	0.270954	0.0001	0.445019	0.207508	0.0001	0.221449	0.113435	0.0001	0.592188	-0.755872	1	1	0.513286	-0.962166	1	1	1.15372	0.206294	1	1
106292283	NC_027752.1	39481330	39483996	-	LOC106292283	XM_013727885.1	GO:0003677(DNA binding);GO:0009507(chloroplast)	03022(Basal transcription factors)	K03139	EC:3.6.4.12	PREDICTED: glutathione S-transferase T3-like [Brassica oleracea var. oleracea]	NA	0.0001	0.0001	0.0001	0.0001	0.0001	0.0001	0.0001	0.0001	0.0001	0.0001	0.0001	0.0001	0.0001	0.0001	0.0001	0.0001	0.0001	0.0001	1	0	1	1	1	0	1	1	1	0	1	1
106292284	NC_027752.1	39500647	39502120	+	LOC106292284	XM_013727887.1	NA	NA	NA	NA	PREDICTED: uncharacterized protein LOC106292284 [Brassica oleracea var. oleracea]	NA	0.0001	0.0001	0.0001	0.0001	0.0001	0.0001	0.0001	0.0001	0.0001	0.0001	0.0001	0.0001	0.0001	0.0001	0.0001	0.0001	0.0001	0.0001	1	0	1	1	1	0	1	1	1	0	1	1
106292285	NC_027752.1	39532961	39534490	+	LOC106292285	XM_013727888.1	GO:0005634(nucleus);GO:0008150(biological_process)	NA	NA	NA	PREDICTED: uncharacterized protein LOC106292285 [Brassica oleracea var. oleracea]	NA	0.0001	0.0001	0.0001	0.0001	0.0001	0.0001	0.0001	0.0001	0.0001	0.0001	0.0001	0.0001	0.0001	0.0001	0.0001	0.0001	0.0001	0.0001	1	0	1	1	1	0	1	1	1	0	1	1
106292286	NC_027748.1	1692382	1695223	+	LOC106292286	XM_013727911.1;XM_013728015.1;XM_013727960.1	GO:0003906(DNA-(apurinic or apyrimidinic site) lyase activity);GO:0005634(nucleus);GO:0005634(nucleus)	03410(Base excision repair);03410(Base excision repair)	K10772	EC:4.2.99.18	PREDICTED: DNA-(apurinic or apyrimidinic site) lyase 2 isoform X1 [Brassica oleracea var. oleracea]	NA	8.125	7.53408	7.88022	7.62188	6.94503	7.16297	7.89314	8.03321	6.6775	7.89314	8.03321	6.6775	8.125	7.53408	7.88022	7.62188	6.94503	7.16297	0.96026	-0.0585028	0.895844	0.930523	0.923132	-0.115391	0.416521	0.545728	1.04022	0.0568884	0.487072	0.857778
106292287	NC_027752.1	39595550	39597635	+	LOC106292287	XM_013727889.1	GO:0003674(molecular_function);GO:0005634(nucleus);GO:0008150(biological_process);GO:0009506(plasmodesma)	03030(DNA replication);03420(Nucleotide excision repair);03430(Mismatch repair);03440(Homologous recombination)	K07466	NA	PREDICTED: uncharacterized protein LOC106292287 [Brassica oleracea var. oleracea]	NA	0.0001	0.0001	0.0001	0.0001	0.0001	0.0001	0.0001	0.0001	0.0001	0.0001	0.0001	0.0001	0.0001	0.0001	0.0001	0.0001	0.0001	0.0001	1	0	1	1	1	0	1	1	1	0	1	1
106292288	NC_027752.1	39698963	39700375	-	LOC106292288	XM_013727890.1	GO:0005576(extracellular region);GO:0005794(Golgi apparatus);GO:0009507(chloroplast);GO:0016413(O-acetyltransferase activity);GO:0071554(cell wall organization or biogenesis)	NA	NA	NA	PREDICTED: protein trichome birefringence-like 41 [Brassica oleracea var. oleracea]	NA	0.0001	0.208912	0.075773	0.0001	0.0001	0.0001	0.0001	0.0001	0.0001	0.0001	0.0001	0.0001	0.0001	0.208912	0.075773	0.0001	0.0001	0.0001	0.00105343	-9.89069	1	1	0.00105343	-9.89069	1	1	1	0	1	1
106292289	NC_027752.1	39707247	39714544	-	LOC106292289	XM_013727892.1	GO:0004674(protein serine/threonine kinase activity);GO:0005886(plasma membrane)	NA	NA	NA	PREDICTED: probable leucine-rich repeat receptor-like serine/threonine-protein kinase At3g14840 [Brassica oleracea var. oleracea]	NA	0.391531	0.409862	0.467852	0.277106	0.147213	0.22616	0.0001	0.183889	0.205536	0.0001	0.183889	0.205536	0.391531	0.409862	0.467852	0.277106	0.147213	0.22616	0.306895	-1.70418	1	1	0.512493	-0.964396	1	1	0.598828	-0.739787	1	1
106292291	NC_027752.1	39750695	39752900	-	LOC106292291	XM_013727893.1	NA	04075(Plant hormone signal transduction)	K14484	NA	PREDICTED: uncharacterized protein LOC106292291 [Brassica oleracea var. oleracea]	NA	0.0001	0.071036	0.041531	0.0001	0.0001	0.0001	0.0001	0.0001	0.0001	0.0001	0.0001	0.0001	0.0001	0.071036	0.041531	0.0001	0.0001	0.0001	0.00266271	-8.55289	1	1	0.00266271	-8.55289	1	1	1	0	1	1
106292292	NC_027752.1	39814393	39815865	+	LOC106292292	XM_013727894.1	NA	NA	NA	NA	PREDICTED: uncharacterized protein LOC106292292 [Brassica oleracea var. oleracea]	NA	0.0001	0.0001	0.0001	0.0001	0.0001	0.0001	0.0001	0.0001	0.0001	0.0001	0.0001	0.0001	0.0001	0.0001	0.0001	0.0001	0.0001	0.0001	1	0	1	1	1	0	1	1	1	0	1	1
106292293	NC_027752.1	39818744	39834213	-	LOC106292293	XM_013727895.1	GO:0005634(nucleus);GO:0016021(integral component of membrane)	NA	NA	NA	PREDICTED: uncharacterized protein LOC106292293 [Brassica oleracea var. oleracea]	NA	0.0001	0.0001	0.0001	0.0001	0.0001	0.0001	0.0001	0.0001	0.0001	0.0001	0.0001	0.0001	0.0001	0.0001	0.0001	0.0001	0.0001	0.0001	1	0	1	1	1	0	1	1	1	0	1	1
106292294	NC_027748.1	42154399	42157477	+	LOC106292294	XM_013727897.1	GO:0005886(plasma membrane);GO:0007165(signal transduction)	NA	NA	NA	PREDICTED: putative leucine-rich repeat receptor-like serine/threonine-protein kinase At2g14440 [Brassica oleracea var. oleracea]	NA	3.87638	2.74477	3.28973	1.42844	1.56454	1.08133	0.932469	0.601946	0.936062	0.932469	0.601946	0.936062	3.87638	2.74477	3.28973	1.42844	1.56454	1.08133	0.249269	-2.00422	3.13126e-11	2.40927e-10	0.411094	-1.28246	1.0476e-06	5.58756e-06	0.606356	-0.721764	0.0381727	0.279019
106292297	NC_027752.1	39937532	39947327	-	LOC106292297	XM_013727896.1	GO:0004497(monooxygenase activity);GO:0005506(iron ion binding);GO:0016021(integral component of membrane);GO:0016705(oxidoreductase activity, acting on paired donors, with incorporation or reduction of molecular oxygen);GO:0019825(oxygen binding);GO:0020037(heme binding);GO:0055114(oxidation-reduction process)	NA	NA	NA	PREDICTED: cytochrome P450 72A15-like [Brassica oleracea var. oleracea]	NA	17.218	24.8245	21.9884	53.3951	55.3725	55.9193	45.9574	50.2438	47.9777	45.9574	50.2438	47.9777	17.218	24.8245	21.9884	53.3951	55.3725	55.9193	2.25171	1.17102	5.04911e-12	4.16389e-11	2.57199	1.36289	1.00059e-14	1.23527e-13	0.875472	-0.191866	0.199374	0.633504
106292298	NC_027752.1	39998692	40000618	+	LOC106292298	XM_013727898.1	GO:0004672(protein kinase activity);GO:0005524(ATP binding);GO:0005576(extracellular region);GO:0016021(integral component of membrane)	NA	NA	NA	PREDICTED: receptor-like kinase TMK2 [Brassica oleracea var. oleracea]	NA	0.0001	0.0001	0.0001	0.0001	0.0001	0.0001	0.0001	0.0001	0.0001	0.0001	0.0001	0.0001	0.0001	0.0001	0.0001	0.0001	0.0001	0.0001	1	0	1	1	1	0	1	1	1	0	1	1
106292300	NC_027752.1	40029600	40032273	-	LOC106292300	XM_013727899.1	GO:0000166(nucleotide binding);GO:0000943(retrotransposon nucleocapsid);GO:0003677(DNA binding);GO:0003723(RNA binding);GO:0003824(catalytic activity);GO:0003887(DNA-directed DNA polymerase activity);GO:0003964(RNA-directed DNA polymerase activity);GO:0004190(aspartic-type endopeptidase activity);GO:0004518(nuclease activity);GO:0004519(endonuclease activity);GO:0004523(RNA-DNA hybrid ribonucleas…	NA	NA	NA	PREDICTED: uncharacterized protein LOC106292300 [Brassica oleracea var. oleracea]	NA	0.0001	0.0001	0.0001	0.0001	0.0001	0.0001	0.0001	0.0001	0.0001	0.0001	0.0001	0.0001	0.0001	0.0001	0.0001	0.0001	0.0001	0.0001	1	0	1	1	1	0	1	1	1	0	1	1
106292302	NC_027748.1	1103740	1105729	+	LOC106292302	XM_013727902.1;XM_013727907.1	GO:0003677(DNA binding);GO:0003700(DNA binding transcription factor activity);GO:0005515(protein binding);GO:0005634(nucleus);GO:0006351(transcription, DNA-templated);GO:0006355(regulation of transcription, DNA-templated);GO:0007623(circadian rhythm);GO:0009409(response to cold);GO:0009908(flower development);GO:0010114(response to red light);GO:0010154(fruit development);GO:0010187(negative regu…	NA	NA	NA	unnamed protein product, partial [Brassica oleracea];PREDICTED: transcription factor SPATULA isoform X2 [Brassica oleracea var. oleracea]	NA	1.69733	1.6353	1.88479	1.4682	1.35127	1.2271	2.0608	2.07259	1.48572	2.0608	2.07259	1.48572	1.69733	1.6353	1.88479	1.4682	1.35127	1.2271	1.07699	0.107006	0.635251	0.72789	0.775589	-0.366636	0.230345	0.34819	1.38861	0.473643	0.095361	0.463178
106292303	NC_027752.1	40161293	40165382	-	LOC106292303	XM_013727900.1	NA	NA	NA	NA	PREDICTED: glycine-rich protein 2-like [Brassica oleracea var. oleracea]	NA	0.0001	0.0001	0.0001	0.0001	0.0001	0.0001	0.0001	0.0001	0.0001	0.0001	0.0001	0.0001	0.0001	0.0001	0.0001	0.0001	0.0001	0.0001	1	0	1	1	1	0	1	1	1	0	1	1
106292304	NC_027752.1	40186592	40187062	-	LOC106292304	XM_013727901.1	NA	NA	NA	NA	PREDICTED: uncharacterized protein LOC106292304 [Brassica oleracea var. oleracea]	NA	0.0001	0.0001	0.0001	0.0001	0.125042	0.0001	0.0001	0.0001	0.0001	0.0001	0.0001	0.0001	0.0001	0.0001	0.0001	0.0001	0.125042	0.0001	1	0	1	1	417.473	8.70554	1	1	0.00239536	-8.70554	1	1
106292305	NC_027752.1	40411186	40414054	-	LOC106292305	XM_013727903.1	NA	NA	NA	NA	PREDICTED: uncharacterized protein LOC106292305 [Brassica oleracea var. oleracea]	NA	0.0001	0.0001	0.0001	0.0001	0.0001	0.0001	0.0001	0.0001	0.0001	0.0001	0.0001	0.0001	0.0001	0.0001	0.0001	0.0001	0.0001	0.0001	1	0	1	1	1	0	1	1	1	0	1	1
106292306	NC_027752.1	40430388	40433004	-	LOC106292306	XM_013727904.1	GO:0003674(molecular_function);GO:0005575(cellular_component);GO:0008150(biological_process)	03030(DNA replication)	K02209	EC:3.6.4.12	PREDICTED: uncharacterized protein LOC106292306 [Brassica oleracea var. oleracea]	NA	0.0001	0.0001	0.0001	0.0001	0.0001	0.0001	0.0001	0.0001	0.0001	0.0001	0.0001	0.0001	0.0001	0.0001	0.0001	0.0001	0.0001	0.0001	1	0	1	1	1	0	1	1	1	0	1	1
106292307	NC_027752.1	40449315	40451772	+	LOC106292307	XM_013727905.1	NA	NA	NA	NA	PREDICTED: uncharacterized protein LOC106292307 [Brassica oleracea var. oleracea]	NA	0.0001	0.0001	0.0001	0.0001	0.0001	0.0001	0.0001	0.0001	0.0001	0.0001	0.0001	0.0001	0.0001	0.0001	0.0001	0.0001	0.0001	0.0001	1	0	1	1	1	0	1	1	1	0	1	1
106292308	NC_027752.1	40453993	40456661	-	LOC106292308	XM_013727906.1	GO:0003723(RNA binding);GO:0003964(RNA-directed DNA polymerase activity);GO:0005737(cytoplasm);GO:0006278(RNA-dependent DNA biosynthetic process);GO:0015074(DNA integration)	04626(Plant-pathogen interaction)	K13457	NA	PREDICTED: uncharacterized protein LOC106292308 [Brassica oleracea var. oleracea]	NA	0.0001	0.0001	0.0001	0.0001	0.0001	0.0001	0.0001	0.0001	0.0001	0.0001	0.0001	0.0001	0.0001	0.0001	0.0001	0.0001	0.0001	0.0001	1	0	1	1	1	0	1	1	1	0	1	1
106292309	NC_027752.1	40463287	40464811	-	LOC106292309	XM_013727908.1	NA	03030(DNA replication);03420(Nucleotide excision repair);03430(Mismatch repair);03440(Homologous recombination)	K07466	NA	PREDICTED: uncharacterized protein LOC106292309 [Brassica oleracea var. oleracea]	NA	0.0001	0.0001	0.0001	0.0001	0.0001	0.0001	0.0001	0.0001	0.0001	0.0001	0.0001	0.0001	0.0001	0.0001	0.0001	0.0001	0.0001	0.0001	1	0	1	1	1	0	1	1	1	0	1	1
106292310	NC_027752.1	40474574	40475323	+	LOC106292310	XM_013727909.1	GO:0003676(nucleic acid binding);GO:0003723(RNA binding);GO:0003964(RNA-directed DNA polymerase activity);GO:0005739(mitochondrion);GO:0006278(RNA-dependent DNA biosynthetic process)	00500(Starch and sucrose metabolism);00460(Cyanoamino acid metabolism);00940(Phenylpropanoid biosynthesis)	K01188	EC:3.2.1.21	PREDICTED: uncharacterized mitochondrial protein AtMg00310-like [Brassica oleracea var. oleracea]	NA	0.0001	0.0001	0.0001	0.0001	0.0001	0.0001	0.0001	0.0001	0.0001	0.0001	0.0001	0.0001	0.0001	0.0001	0.0001	0.0001	0.0001	0.0001	1	0	1	1	1	0	1	1	1	0	1	1
106292311	NC_027752.1	40489488	40489868	+	LOC106292311	XM_013727910.1	GO:0005768(endosome)	NA	NA	NA	PREDICTED: uncharacterized mitochondrial protein AtMg00810-like [Brassica oleracea var. oleracea]	NA	0.0001	0.0001	0.0001	0.0001	0.0001	0.0001	0.0001	0.0001	0.0001	0.0001	0.0001	0.0001	0.0001	0.0001	0.0001	0.0001	0.0001	0.0001	1	0	1	1	1	0	1	1	1	0	1	1
106292312	NC_027752.1	40516573	40517082	+	LOC106292312	XM_013727912.1	GO:0003674(molecular_function);GO:0005634(nucleus);GO:0008150(biological_process)	00900(Terpenoid backbone biosynthesis)	K14066	EC:2.5.1.1	PREDICTED: uncharacterized protein LOC106292312 [Brassica oleracea var. oleracea]	NA	0.0001	0.0001	0.0001	0.0001	0.0001	0.0001	0.0001	0.0001	0.0001	0.0001	0.0001	0.0001	0.0001	0.0001	0.0001	0.0001	0.0001	0.0001	1	0	1	1	1	0	1	1	1	0	1	1
106292313	NC_027752.1	40594432	40596941	+	LOC106292313	XM_013727913.1	GO:0005777(peroxisome);GO:0008891(glycolate oxidase activity);GO:0009854(oxidative photosynthetic carbon pathway);GO:0010181(FMN binding);GO:0010204(defense response signaling pathway, resistance gene-independent);GO:0016491(oxidoreductase activity);GO:0042742(defense response to bacterium);GO:0050665(hydrogen peroxide biosynthetic process);GO:0052852(very-long-chain-(S)-2-hydroxy-acid oxidase ac…	00630(Glyoxylate and dicarboxylate metabolism);04146(Peroxisome)	K11517	EC:1.1.3.15	PREDICTED: peroxisomal (S)-2-hydroxy-acid oxidase GLO3-like [Brassica oleracea var. oleracea]	NA	1.53159	1.72098	2.32579	1.6113	1.71822	1.52765	1.1023	1.78154	1.06319	1.1023	1.78154	1.06319	1.53159	1.72098	2.32579	1.6113	1.71822	1.52765	0.70756	-0.499075	0.202277	0.300037	0.870717	-0.199725	0.490711	0.615709	0.812618	-0.29935	0.432452	0.827394
106292314	NC_027752.1	40732536	40735592	+	LOC106292314	XM_013727914.1	NA	NA	NA	NA	PREDICTED: uncharacterized protein LOC106292314 [Brassica oleracea var. oleracea]	NA	0.273855	0.0001	0.0001	0.087444	0.211247	0.357549	0.135823	0.303113	0.406246	0.135823	0.303113	0.406246	0.273855	0.0001	0.0001	0.087444	0.211247	0.357549	3.08399	1.6248	1	1	2.39456	1.25976	1	1	1.28792	0.365039	1	1
106292315	NC_027752.1	40767201	40767806	-	LOC106292315	XM_013727915.1	GO:0003677(DNA binding);GO:0009507(chloroplast)	03022(Basal transcription factors)	K03139	EC:3.6.4.12	PREDICTED: glutathione S-transferase T3-like [Brassica oleracea var. oleracea]	NA	0.0001	0.0001	0.0001	0.0001	0.0001	0.0001	0.0001	0.0001	0.0001	0.0001	0.0001	0.0001	0.0001	0.0001	0.0001	0.0001	0.0001	0.0001	1	0	1	1	1	0	1	1	1	0	1	1
106292316	NC_027748.1	38137730	38140724	+	LOC106292316	XM_013727918.1;XM_013727923.1	GO:0005515(protein binding);GO:0005886(plasma membrane);GO:0005887(integral component of plasma membrane);GO:0008643(carbohydrate transport);GO:0016020(membrane);GO:0016021(integral component of membrane);GO:0051119(sugar transmembrane transporter activity);GO:0051119(sugar transmembrane transporter activity)	NA	NA	NA	PREDICTED: bidirectional sugar transporter SWEET2-like isoform X1 [Brassica oleracea var. oleracea]	NA	30.8066	38.9817	31.6607	53.8872	68.1489	61.4855	62.4886	67.211	64.508	62.4886	67.211	64.508	30.8066	38.9817	31.6607	53.8872	68.1489	61.4855	1.91434	0.936845	3.71477e-12	3.10594e-11	1.809	0.855194	3.71009e-08	2.39376e-07	1.05823	0.0816503	0.291413	0.731591
106292317	NC_027752.1	40776291	40777581	+	LOC106292317	XM_013727916.1	GO:0000981(RNA polymerase II transcription factor activity, sequence-specific DNA binding);GO:0001135(transcription factor activity, RNA polymerase II transcription factor recruiting);GO:0003677(DNA binding);GO:0003700(DNA binding transcription factor activity);GO:0005634(nucleus);GO:0006351(transcription, DNA-templated);GO:0006355(regulation of transcription, DNA-templated);GO:0006357(regulation…	NA	NA	NA	PREDICTED: transcription factor MYB26-like [Brassica oleracea var. oleracea]	NA	0.10206	0.169354	0.098571	0.0001	0.161947	0.0001	0.094001	0.0001	0.0001	0.094001	0.0001	0.0001	0.10206	0.169354	0.098571	0.0001	0.161947	0.0001	0.254608	-1.97365	1	1	0.438253	-1.19016	1	1	0.58096	-0.783488	1	1
106292319	NC_027752.1	40903724	40906684	+	LOC106292319	XM_013727917.1	GO:0000723(telomere maintenance);GO:0003678(DNA helicase activity);GO:0006281(DNA repair);GO:0032508(DNA duplex unwinding)	NA	NA	NA	PREDICTED: uncharacterized protein LOC106292319 [Brassica oleracea var. oleracea]	NA	0.0001	0.0001	0.0001	0.0001	0.0001	0.0001	0.0001	0.0001	0.0001	0.0001	0.0001	0.0001	0.0001	0.0001	0.0001	0.0001	0.0001	0.0001	1	0	1	1	1	0	1	1	1	0	1	1
106292320	NC_027752.1	40910784	40911494	-	LOC106292320	XM_013727919.1	GO:0004838(L-tyrosine:2-oxoglutarate aminotransferase activity);GO:0005737(cytoplasm);GO:0005829(cytosol);GO:0006555(methionine metabolic process);GO:0006558(L-phenylalanine metabolic process);GO:0006568(tryptophan metabolic process);GO:0006569(tryptophan catabolic process);GO:0006570(tyrosine metabolic process);GO:0008483(transaminase activity);GO:0009072(aromatic amino acid family metabolic pro…	NA	NA	NA	PREDICTED: aspartate aminotransferase-like [Brassica oleracea var. oleracea]	NA	0.0001	0.0001	0.0001	0.0001	0.0001	0.0001	0.0001	0.0001	0.0001	0.0001	0.0001	0.0001	0.0001	0.0001	0.0001	0.0001	0.0001	0.0001	1	0	1	1	1	0	1	1	1	0	1	1
106292321	NC_027752.1	40967983	40968455	-	LOC106292321	XM_013727920.1	GO:0005737(cytoplasm);GO:0009699(phenylpropanoid biosynthetic process);GO:0009805(coumarin biosynthetic process);GO:0010421(hydrogen peroxide-mediated programmed cell death);GO:0016706(oxidoreductase activity, acting on paired donors, with incorporation or reduction of molecular oxygen, 2-oxoglutarate as one donor, and incorporation of one atom each of oxygen into both donors);GO:0019748(secondar…	00940(Phenylpropanoid biosynthesis)	K06892	EC:1.14.11.-	PREDICTED: feruloyl CoA ortho-hydroxylase 1-like [Brassica oleracea var. oleracea]	NA	0.886147	0.630693	0.736024	4.29325	4.59009	6.22972	8.66943	6.17392	8.10058	8.66943	6.17392	8.10058	0.886147	0.630693	0.736024	4.29325	4.59009	6.22972	10.1843	3.34828	1.96033e-17	2.43771e-16	6.70838	2.74596	4.47859e-11	3.9732e-10	1.51815	0.602317	0.0307286	0.247121
106292322	NC_027752.1	40988609	40990919	-	LOC106292322	XM_013727921.1	GO:0002184(cytoplasmic translational termination);GO:0003747(translation release factor activity);GO:0003924(GTPase activity);GO:0018444(translation release factor complex)	00500(Starch and sucrose metabolism);00460(Cyanoamino acid metabolism);00940(Phenylpropanoid biosynthesis)	K01188	EC:3.2.1.21	PREDICTED: uncharacterized protein LOC106292322 [Brassica oleracea var. oleracea]	NA	0.0001	0.0001	0.0001	0.0001	0.0001	0.0001	0.0001	0.0001	0.0001	0.0001	0.0001	0.0001	0.0001	0.0001	0.0001	0.0001	0.0001	0.0001	1	0	1	1	1	0	1	1	1	0	1	1
106292323	NC_027752.1	40992617	40994523	-	LOC106292323	XM_013727922.1	NA	NA	NA	NA	PREDICTED: uncharacterized protein LOC106292323 [Brassica oleracea var. oleracea]	NA	0.0001	0.0001	0.0001	0.0001	0.0001	0.0001	0.0001	0.0001	0.0001	0.0001	0.0001	0.0001	0.0001	0.0001	0.0001	0.0001	0.0001	0.0001	1	0	1	1	1	0	1	1	1	0	1	1
106292324	NC_027752.1	41065878	41067083	+	LOC106292324	XM_013727924.1	GO:0003674(molecular_function);GO:0005634(nucleus);GO:0008150(biological_process)	NA	NA	NA	PREDICTED: uncharacterized protein LOC106292324 [Brassica oleracea var. oleracea]	NA	0.0001	0.0001	0.0001	0.0001	0.0001	0.0001	0.0001	0.0001	0.0001	0.0001	0.0001	0.0001	0.0001	0.0001	0.0001	0.0001	0.0001	0.0001	1	0	1	1	1	0	1	1	1	0	1	1
106292325	NC_027752.1	41073016	41073786	-	LOC106292325	XM_013727925.1	GO:0003674(molecular_function);GO:0005575(cellular_component);GO:0008150(biological_process)	NA	NA	NA	PREDICTED: uncharacterized protein LOC106292325 [Brassica oleracea var. oleracea]	NA	0.0001	0.0001	0.0001	0.0001	0.0001	0.0001	0.066508	0.0001	0.0001	0.066508	0.0001	0.0001	0.0001	0.0001	0.0001	0.0001	0.0001	0.0001	222.36	7.79675	1	1	1	0	1	1	222.36	7.79675	1	1
106292326	NC_027752.1	41083628	41086713	-	LOC106292326	XM_013727926.1	GO:0004672(protein kinase activity);GO:0004674(protein serine/threonine kinase activity);GO:0005524(ATP binding);GO:0005739(mitochondrion);GO:0005886(plasma membrane);GO:0006468(protein phosphorylation);GO:0007169(transmembrane receptor protein tyrosine kinase signaling pathway);GO:0016021(integral component of membrane);GO:0016301(kinase activity)	NA	NA	NA	PREDICTED: probable LRR receptor-like serine/threonine-protein kinase At4g31250 [Brassica oleracea var. oleracea]	NA	0.0001	0.073306	0.05337	0.0001	0.114218	0.0001	0.0001	0.18419	0.063049	0.0001	0.18419	0.063049	0.0001	0.073306	0.05337	0.0001	0.114218	0.0001	1.95099	0.964208	1	1	0.902521	-0.147968	1	1	2.16171	1.11218	1	1
106292327	NC_027752.1	41175422	41181081	+	LOC106292327	XM_013727927.1	GO:0000166(nucleotide binding);GO:0000943(retrotransposon nucleocapsid);GO:0003677(DNA binding);GO:0003723(RNA binding);GO:0003824(catalytic activity);GO:0003887(DNA-directed DNA polymerase activity);GO:0003964(RNA-directed DNA polymerase activity);GO:0004190(aspartic-type endopeptidase activity);GO:0004518(nuclease activity);GO:0004519(endonuclease activity);GO:0004523(RNA-DNA hybrid ribonucleas…	NA	NA	NA	PREDICTED: uncharacterized protein LOC106292327 [Brassica oleracea var. oleracea]	NA	0.0001	0.0001	0.0001	0.0001	0.0001	0.0001	0.019098	0.046711	0.0001	0.019098	0.046711	0.0001	0.0001	0.0001	0.0001	0.0001	0.0001	0.0001	219.697	7.77937	1	1	1	0	1	1	219.697	7.77937	1	1
106292329	NC_027748.1	38140737	38141397	-	LOC106292329	XM_013727929.1	GO:0003674(molecular_function);GO:0008150(biological_process);GO:0016021(integral component of membrane)	NA	NA	NA	PREDICTED: uncharacterized protein LOC106292329 [Brassica oleracea var. oleracea]	NA	0.0001	0.0001	0.0001	0.0001	0.0001	0.0001	0.0001	0.0001	0.0001	0.0001	0.0001	0.0001	0.0001	0.0001	0.0001	0.0001	0.0001	0.0001	1	0	1	1	1	0	1	1	1	0	1	1
106292331	NC_027752.1	41275497	41280795	-	LOC106292331	XM_013727928.1	GO:0000139(Golgi membrane);GO:0004382(guanosine-diphosphatase activity);GO:0005516(calmodulin binding);GO:0005524(ATP binding);GO:0005615(extracellular space);GO:0005737(cytoplasm);GO:0005768(endosome);GO:0005794(Golgi apparatus);GO:0005802(trans-Golgi network);GO:0005886(plasma membrane);GO:0009846(pollen germination);GO:0016021(integral component of membrane);GO:0016887(ATPase activity);GO:0017…	03008(Ribosome biogenesis in eukaryotes)	K14550	NA	PREDICTED: Golgi apyrase-like [Brassica oleracea var. oleracea]	NA	5.37121	3.97422	5.32001	6.35101	5.42891	5.2559	5.3387	5.10338	5.6739	5.3387	5.10338	5.6739	5.37121	3.97422	5.32001	6.35101	5.42891	5.2559	1.09891	0.136073	0.404834	0.520733	1.16163	0.216151	0.330337	0.458262	0.946006	-0.0800784	0.843123	0.972498
106292333	NC_027752.1	41341178	41341923	+	LOC106292333	XM_013727930.1	GO:0005634(nucleus)	NA	NA	NA	PREDICTED: U1 small nuclear ribonucleoprotein C-like [Brassica oleracea var. oleracea]	NA	1.21527	0.84992	0.640104	0.0001	0.0001	0.086026	0.0001	0.477348	0.0001	0.0001	0.477348	0.0001	1.21527	0.84992	0.640104	0.0001	0.0001	0.086026	0.176524	-2.50207	1	1	0.0318731	-4.97152	1	1	5.53833	2.46945	1	1
106292335	NC_027752.1	41444245	41445090	-	LOC106292335	XM_013727931.1	GO:0005634(nucleus);GO:0008150(biological_process)	NA	NA	NA	PREDICTED: uncharacterized protein LOC106292335 [Brassica oleracea var. oleracea]	NA	0.059741	0.031237	0.020285	0.049174	0.0001	0.065406	0.057173	0.028651	0.070133	0.057173	0.028651	0.070133	0.059741	0.031237	0.020285	0.049174	0.0001	0.065406	1.4017	0.487174	1	1	1.03071	0.0436399	1	1	1.35993	0.443534	1	1
106292336	NC_027752.1	41480459	41481791	-	LOC106292336	XM_013727932.1	GO:0005634(nucleus);GO:0019013(viral nucleocapsid)	03008(Ribosome biogenesis in eukaryotes)	K14564	NA	PREDICTED: LOW QUALITY PROTEIN: nucleolar protein 56 [Brassica oleracea var. oleracea]	NA	0.15508	0.126537	0.12614	0.158804	0.0001	0.0001	0.100288	0.0001	0.0001	0.100288	0.0001	0.0001	0.15508	0.126537	0.12614	0.158804	0.0001	0.0001	0.246441	-2.02069	1	1	0.389948	-1.35865	1	1	0.631984	-0.66204	1	1
106292337	NC_027752.1	41603480	41603896	-	LOC106292337	XM_013727933.1	NA	NA	NA	NA	PREDICTED: uncharacterized protein LOC106292337 [Brassica oleracea var. oleracea]	NA	0.0001	0.0001	0.0001	0.0001	0.0001	0.0001	0.0001	0.0001	0.0001	0.0001	0.0001	0.0001	0.0001	0.0001	0.0001	0.0001	0.0001	0.0001	1	0	1	1	1	0	1	1	1	0	1	1
106292338	NC_027752.1	41610153	41611385	+	LOC106292338	XM_013727934.1	GO:0005739(mitochondrion);GO:0006979(response to oxidative stress);GO:0043231(intracellular membrane-bounded organelle)	NA	NA	NA	PREDICTED: pentatricopeptide repeat-containing protein At1g10270-like [Brassica oleracea var. oleracea]	NA	0.0001	0.0001	0.0001	0.0001	0.0001	0.0001	0.0001	0.0001	0.0001	0.0001	0.0001	0.0001	0.0001	0.0001	0.0001	0.0001	0.0001	0.0001	1	0	1	1	1	0	1	1	1	0	1	1
106292339	NC_027748.1	870826	871529	+	LOC106292339	XM_013727937.1	NA	NA	NA	NA	hypothetical protein BRARA_A00136 [Brassica rapa]	NA	41.1572	42.3642	40.2122	17.0821	17.3878	15.2086	15.3347	13.3096	14.9909	15.3347	13.3096	14.9909	41.1572	42.3642	40.2122	17.0821	17.3878	15.2086	0.352655	-1.50367	1.7672e-18	2.37611e-17	0.401496	-1.31654	2.9238e-16	4.08245e-15	0.878352	-0.187128	0.423647	0.822658
106292340	NC_027752.1	41615692	41616160	+	LOC106292340	XM_013727935.1	GO:0004420(hydroxymethylglutaryl-CoA reductase (NADPH) activity);GO:0005778(peroxisomal membrane);GO:0005789(endoplasmic reticulum membrane);GO:0008299(isoprenoid biosynthetic process);GO:0016126(sterol biosynthetic process)	00900(Terpenoid backbone biosynthesis)	K00021	EC:1.1.1.34	PREDICTED: 3-hydroxy-3-methylglutaryl-coenzyme A reductase 1-like [Brassica oleracea var. oleracea]	NA	0.0001	0.0001	0.0001	0.0001	0.0001	0.0001	0.0001	0.0001	0.0001	0.0001	0.0001	0.0001	0.0001	0.0001	0.0001	0.0001	0.0001	0.0001	1	0	1	1	1	0	1	1	1	0	1	1
106292341	NC_027752.1	41686917	41688943	-	LOC106292341	XM_013727936.1	GO:0005634(nucleus);GO:0008150(biological_process)	NA	NA	NA	PREDICTED: LOW QUALITY PROTEIN: uncharacterized protein LOC106292341 [Brassica oleracea var. oleracea]	NA	0.0001	0.023657	0.0001	0.0001	0.0001	0.0001	0.0001	0.0001	0.062622	0.0001	0.0001	0.062622	0.0001	0.023657	0.0001	0.0001	0.0001	0.0001	2.63327	1.39686	1	1	0.0125749	-6.31331	1	1	209.407	7.71016	1	1
106292342	NC_027752.1	41716037	41716705	+	LOC106292342	XM_013727938.1	GO:0000813(ESCRT I complex);GO:0005515(protein binding);GO:0005634(nucleus);GO:0005769(early endosome);GO:0005770(late endosome);GO:0006464(cellular protein modification process);GO:0010091(trichome branching);GO:0015031(protein transport);GO:0043130(ubiquitin binding);GO:0051301(cell division)	04144(Endocytosis)	K12183	NA	PREDICTED: protein ELC [Brassica oleracea var. oleracea]	NA	0.166439	0.08194	0.0001	0.468959	0.390222	0.148612	0.510172	0.35766	0.416863	0.510172	0.35766	0.416863	0.166439	0.08194	0.0001	0.468959	0.390222	0.148612	5.17024	2.37023	1	1	4.05585	2.02	1	1	1.27476	0.350227	1	1
106292343	NC_027752.1	41782898	41783785	-	LOC106292343	XM_013727939.1	GO:0003677(DNA binding);GO:0009507(chloroplast)	00450(Selenocompound metabolism)	K00384	EC:1.8.1.9	PREDICTED: glutathione S-transferase T3-like [Brassica oleracea var. oleracea]	NA	0.0001	0.069356	0.110798	0.063988	0.033162	0.056684	0.0001	0.050335	0.0001	0.0001	0.050335	0.0001	0.0001	0.069356	0.110798	0.063988	0.033162	0.056684	0.280354	-1.83468	1	1	0.853429	-0.228657	1	1	0.328503	-1.60602	1	1
106292344	NC_027752.1	41791010	41791805	-	LOC106292344	XM_013727940.1	GO:0003676(nucleic acid binding);GO:0005634(nucleus);GO:0008150(biological_process);GO:0008270(zinc ion binding);GO:0044212(transcription regulatory region DNA binding)	NA	NA	NA	PREDICTED: zinc finger protein ZAT5-like [Brassica oleracea var. oleracea]	NA	0.0001	0.0001	0.0001	0.0001	0.0001	0.0001	0.0001	0.0001	0.0001	0.0001	0.0001	0.0001	0.0001	0.0001	0.0001	0.0001	0.0001	0.0001	1	0	1	1	1	0	1	1	1	0	1	1
106292345	NC_027752.1	41822032	41823570	+	LOC106292345	XM_013727941.1	GO:0004364(glutathione transferase activity);GO:0006749(glutathione metabolic process);GO:0009507(chloroplast);GO:0009570(chloroplast stroma);GO:0009735(response to cytokinin);GO:0009941(chloroplast envelope);GO:0010731(protein glutathionylation);GO:0045174(glutathione dehydrogenase (ascorbate) activity);GO:0055114(oxidation-reduction process);GO:0098869(cellular oxidant detoxification)	00053(Ascorbate and aldarate metabolism);00480(Glutathione metabolism)	K21888	EC:1.8.5.1;EC:2.5.1.18	PREDICTED: glutathione S-transferase DHAR3, chloroplastic-like [Brassica oleracea var. oleracea]	NA	0.0001	0.0001	0.0001	0.0001	0.0001	0.442497	0.0001	0.0001	0.0001	0.0001	0.0001	0.0001	0.0001	0.0001	0.0001	0.0001	0.0001	0.442497	1	0	1	1	1475.66	10.5271	1	1	0.000677664	-10.5271	1	1
106292346	NC_027748.1	23467844	23470200	-	LOC106292346	XM_013727944.1	GO:0003824(catalytic activity);GO:0005774(vacuolar membrane);GO:0005829(cytosol);GO:0005975(carbohydrate metabolic process);GO:0009051(pentose-phosphate shunt, oxidative branch);GO:0009507(chloroplast);GO:0017057(6-phosphogluconolactonase activity)	00030(Pentose phosphate pathway)	K01057	EC:3.1.1.31	PREDICTED: probable 6-phosphogluconolactonase 2 [Brassica oleracea var. oleracea]	NA	3.91843	4.57644	4.7282	1.59888	1.15686	2.82063	0.666443	0.799873	0.866263	0.666443	0.799873	0.866263	3.91843	4.57644	4.7282	1.59888	1.15686	2.82063	0.176402	-2.50306	4.15035e-15	4.36702e-14	0.421715	-1.24566	0.000231049	0.00084242	0.418297	-1.2574	0.00260458	0.048118
106292347	NC_027752.1	41876642	41886373	-	LOC106292347	XM_013727942.1	GO:0003674(molecular_function);GO:0008150(biological_process)	NA	NA	NA	PREDICTED: LOW QUALITY PROTEIN: uncharacterized protein C18orf8 [Brassica oleracea var. oleracea]	NA	0.0001	0.0001	0.0001	0.0001	0.0001	0.0001	0.0001	0.0001	0.0001	0.0001	0.0001	0.0001	0.0001	0.0001	0.0001	0.0001	0.0001	0.0001	1	0	1	1	1	0	1	1	1	0	1	1
106292349	NC_027752.1	41904692	41905225	-	LOC106292349	XM_013727943.1	GO:0003674(molecular_function);GO:0005576(extracellular region);GO:0008150(biological_process)	NA	NA	NA	PREDICTED: uncharacterized protein LOC106292349 [Brassica oleracea var. oleracea]	NA	0.0001	0.0001	0.0001	0.0001	0.0001	0.0001	0.0001	0.0001	0.0001	0.0001	0.0001	0.0001	0.0001	0.0001	0.0001	0.0001	0.0001	0.0001	1	0	1	1	1	0	1	1	1	0	1	1
106292350	NC_027752.1	41914830	41915327	-	LOC106292350	XM_013727945.1	GO:0003674(molecular_function);GO:0005576(extracellular region);GO:0008150(biological_process)	NA	NA	NA	PREDICTED: uncharacterized protein LOC106292350 [Brassica oleracea var. oleracea]	NA	0.0001	0.0001	0.0001	0.0001	0.0001	0.0001	0.0001	0.0001	0.0001	0.0001	0.0001	0.0001	0.0001	0.0001	0.0001	0.0001	0.0001	0.0001	1	0	1	1	1	0	1	1	1	0	1	1
106292351	NC_027752.1	41916641	41917138	-	LOC106292351	XM_013727946.1	GO:0003674(molecular_function);GO:0005576(extracellular region);GO:0008150(biological_process)	NA	NA	NA	PREDICTED: uncharacterized protein LOC106292351 [Brassica oleracea var. oleracea]	NA	0.0001	0.0001	0.0001	0.0001	0.0001	0.0001	0.0001	0.0001	0.0001	0.0001	0.0001	0.0001	0.0001	0.0001	0.0001	0.0001	0.0001	0.0001	1	0	1	1	1	0	1	1	1	0	1	1
106292352	NC_027752.1	41919133	41919630	-	LOC106292352	XM_013727947.1	GO:0003674(molecular_function);GO:0005576(extracellular region);GO:0008150(biological_process)	NA	NA	NA	PREDICTED: uncharacterized protein LOC106292352 [Brassica oleracea var. oleracea]	NA	0.0001	0.0001	0.0001	0.0001	0.0001	0.0001	0.0001	0.0001	0.0001	0.0001	0.0001	0.0001	0.0001	0.0001	0.0001	0.0001	0.0001	0.0001	1	0	1	1	1	0	1	1	1	0	1	1
106292353	NC_027752.1	42052005	42053783	+	LOC106292353	XM_013727948.1	GO:0000977(RNA polymerase II regulatory region sequence-specific DNA binding);GO:0003700(DNA binding transcription factor activity);GO:0005634(nucleus);GO:0006357(regulation of transcription by RNA polymerase II)	NA	NA	NA	PREDICTED: zinc finger BED domain-containing protein RICESLEEPER 2-like [Brassica oleracea var. oleracea]	NA	0.0001	0.0001	0.071747	0.0001	0.134391	0.0001	0.0001	0.0001	0.032869	0.0001	0.0001	0.032869	0.0001	0.0001	0.071747	0.0001	0.134391	0.0001	0.45963	-1.12146	1	1	1.8707	0.903576	1	1	0.2457	-2.02503	1	1
106292354	NC_027752.1	42075207	42076082	+	LOC106292354	XM_013727949.1	GO:0004596(peptide alpha-N-acetyltransferase activity);GO:0005737(cytoplasm);GO:0017196(N-terminal peptidyl-methionine acetylation)	NA	NA	NA	PREDICTED: uncharacterized mitochondrial protein AtMg00810-like [Brassica oleracea var. oleracea]	NA	0.0001	0.0001	0.0001	0.0001	0.0001	0.0001	0.058121	0.0001	0.0001	0.058121	0.0001	0.0001	0.0001	0.0001	0.0001	0.0001	0.0001	0.0001	194.403	7.60291	1	1	1	0	1	1	194.403	7.60291	1	1
106292356	NC_027748.1	39062889	39063729	-	LOC106292356	XM_013727950.1	GO:0006952(defense response);GO:0009507(chloroplast);GO:0009699(phenylpropanoid biosynthetic process);GO:0009807(lignan biosynthetic process);GO:0016853(isomerase activity);GO:0048046(apoplast)	00970(Aminoacyl-tRNA biosynthesis)	K01870	EC:6.1.1.5	dirigent protein 22-like [Brassica napus]	NA	0.0001	0.146464	0.127873	0.0001	0.0001	0.0001	0.0001	0.037018	0.0001	0.0001	0.037018	0.0001	0.0001	0.146464	0.127873	0.0001	0.0001	0.0001	0.135616	-2.8824	1	1	0.00109315	-9.8373	1	1	124.06	6.95489	1	1
106292357	NC_027752.1	42229886	42231748	-	LOC106292357	XM_013727951.1	GO:0005737(cytoplasm)	NA	NA	NA	PREDICTED: uncharacterized protein LOC106292357 [Brassica oleracea var. oleracea]	NA	0.0001	0.0001	0.0001	0.0001	0.0001	0.0001	0.0001	0.0001	0.0001	0.0001	0.0001	0.0001	0.0001	0.0001	0.0001	0.0001	0.0001	0.0001	1	0	1	1	1	0	1	1	1	0	1	1
106292358	NC_027752.1	42257257	42257586	-	LOC106292358	XM_013727952.1	GO:0005634(nucleus);GO:0006952(defense response);GO:0008757(S-adenosylmethionine-dependent methyltransferase activity);GO:0009611(response to wounding);GO:0032259(methylation);GO:0046872(metal ion binding);GO:0051707(response to other organism);GO:0052624(2-phytyl-1,4-naphthoquinone methyltransferase activity);GO:0080150(S-adenosyl-L-methionine:benzoic acid carboxyl methyl transferase activity)	NA	NA	NA	unnamed protein product [Brassica oleracea]	NA	0.0001	0.0001	0.0001	0.0001	0.0001	0.0001	0.0001	0.0001	0.0001	0.0001	0.0001	0.0001	0.0001	0.0001	0.0001	0.0001	0.0001	0.0001	1	0	1	1	1	0	1	1	1	0	1	1
106292360	NC_027752.1	42376414	42376917	-	LOC106292360	XM_013727953.1	NA	NA	NA	NA	PREDICTED: uncharacterized protein LOC106292360 [Brassica oleracea var. oleracea]	NA	0.0001	0.0001	0.0001	0.0001	0.0001	0.0001	0.0001	0.0001	0.0001	0.0001	0.0001	0.0001	0.0001	0.0001	0.0001	0.0001	0.0001	0.0001	1	0	1	1	1	0	1	1	1	0	1	1
106292361	NC_027752.1	42380304	42381731	-	LOC106292361	XM_013727954.1	GO:0042800(histone methyltransferase activity (H3-K4 specific));GO:0048188(Set1C/COMPASS complex)	NA	NA	NA	PREDICTED: uncharacterized protein LOC106292361 [Brassica oleracea var. oleracea]	NA	0.0001	0.0001	0.0001	0.0001	0.0001	0.0001	0.0001	0.0001	0.0001	0.0001	0.0001	0.0001	0.0001	0.0001	0.0001	0.0001	0.0001	0.0001	1	0	1	1	1	0	1	1	1	0	1	1
106292362	NC_027748.1	11755368	11758660	-	LOC106292362	XM_013727957.1;XM_013727963.1	GO:0000977(RNA polymerase II regulatory region sequence-specific DNA binding);GO:0003700(DNA binding transcription factor activity);GO:0005515(protein binding);GO:0005634(nucleus);GO:0005737(cytoplasm);GO:0006351(transcription, DNA-templated);GO:0009739(response to gibberellin);GO:0010076(maintenance of floral meristem identity);GO:0010077(maintenance of inflorescence meristem identity);GO:001022…	NA	NA	NA	PREDICTED: MADS-box protein AGL24 isoform X1 [Brassica oleracea var. oleracea];PREDICTED: MADS-box protein AGL24 isoform X2 [Brassica oleracea var. oleracea]	NA	0.0511705	0.0001	0.110585	0.148755	0.467794	0.245948	0.135541	0.387989	0.362942	0.135541	0.387989	0.362942	0.0511705	0.0001	0.110585	0.148755	0.467794	0.245948	5.47693	2.45337	1	1	5.3288	2.41381	1	1	1.0278	0.0395562	1	1
106292363	NC_027752.1	42466533	42468123	-	LOC106292363	XM_013727955.1	GO:0005634(nucleus);GO:0016021(integral component of membrane)	NA	NA	NA	uncharacterized protein LOC106383390 [Brassica napus]	NA	1.13604	1.40699	0.526839	0.0001	0.0001	0.535736	0.999923	0.495322	0.498871	0.999923	0.495322	0.498871	1.13604	1.40699	0.526839	0.0001	0.0001	0.535736	0.649576	-0.622429	1	1	0.174579	-2.51805	1	1	3.72081	1.89562	1	1
106292364	NC_027752.1	42475847	42477756	-	LOC106292364	XM_013727956.1	NA	NA	NA	NA	PREDICTED: mitochondrial outer membrane protein porin 1-like [Brassica oleracea var. oleracea]	NA	0.0001	0.0001	0.0001	0.0001	0.0001	0.0001	0.0001	0.0001	0.0001	0.0001	0.0001	0.0001	0.0001	0.0001	0.0001	0.0001	0.0001	0.0001	1	0	1	1	1	0	1	1	1	0	1	1
106292365	NC_027752.1	42480147	42482611	-	LOC106292365	XM_013727958.1	GO:0003756(protein disulfide isomerase activity);GO:0005576(extracellular region);GO:0005615(extracellular space);GO:0005618(cell wall);GO:0016971(flavin-linked sulfhydryl oxidase activity);GO:0016972(thiol oxidase activity);GO:0030173(integral component of Golgi membrane);GO:0043157(response to cation stress);GO:0043268(positive regulation of potassium ion transport);GO:0045454(cell redox homeos…	NA	NA	NA	PREDICTED: uncharacterized protein LOC106292365 [Brassica oleracea var. oleracea]	NA	0.594921	0.776685	0.33665	1.37765	1.08307	1.62967	1.63598	1.55815	1.29815	1.63598	1.55815	1.29815	0.594921	0.776685	0.33665	1.37765	1.08307	1.62967	2.62975	1.39493	0.00096789	0.00280233	2.39448	1.25971	0.0046521	0.0127561	1.09825	0.135211	0.627797	0.91824
106292366	NC_027752.1	42521813	42523167	-	LOC106292366	XM_013727959.1	GO:0003677(DNA binding);GO:0003700(DNA binding transcription factor activity);GO:0005634(nucleus);GO:0006355(regulation of transcription, DNA-templated)	NA	NA	NA	PREDICTED: B3 domain-containing protein REM10-like [Brassica oleracea var. oleracea]	NA	0.0001	0.0001	0.0001	0.0001	0.0001	0.0001	0.0001	0.0001	0.0001	0.0001	0.0001	0.0001	0.0001	0.0001	0.0001	0.0001	0.0001	0.0001	1	0	1	1	1	0	1	1	1	0	1	1
106292367	NC_027752.1	42635770	42639656	+	LOC106292367	XM_013727961.1	GO:0003674(molecular_function);GO:0005634(nucleus);GO:0008150(biological_process);GO:0009506(plasmodesma)	03030(DNA replication);03420(Nucleotide excision repair);03430(Mismatch repair);03440(Homologous recombination)	K07466	NA	PREDICTED: replication protein A 70 kDa DNA-binding subunit B-like [Brassica oleracea var. oleracea]	NA	0.0001	0.0001	0.0001	0.0001	0.031834	0.0001	0.026878	0.0001	0.0001	0.026878	0.0001	0.0001	0.0001	0.0001	0.0001	0.0001	0.031834	0.0001	90.26	6.49601	1	1	106.78	6.7385	1	1	0.845289	-0.242483	1	1
106292368	NC_027752.1	42701794	42703427	-	LOC106292368	XM_013727962.1	GO:0003674(molecular_function);GO:0005634(nucleus)	NA	NA	NA	PREDICTED: putative FBD-associated F-box protein At1g05080 [Brassica oleracea var. oleracea]	NA	0.0001	0.0001	0.0001	0.0001	0.0001	0.0001	0.0001	0.0001	0.0001	0.0001	0.0001	0.0001	0.0001	0.0001	0.0001	0.0001	0.0001	0.0001	1	0	1	1	1	0	1	1	1	0	1	1
106292370	NC_027752.1	42739296	42740522	-	LOC106292370	XM_013727964.1	GO:0003674(molecular_function);GO:0005737(cytoplasm);GO:0008150(biological_process)	NA	NA	NA	PREDICTED: putative F-box/kelch-repeat protein At1g32430 [Brassica oleracea var. oleracea]	NA	0.0001	0.0001	0.0001	0.0001	0.0001	0.0001	0.0001	0.0001	0.0001	0.0001	0.0001	0.0001	0.0001	0.0001	0.0001	0.0001	0.0001	0.0001	1	0	1	1	1	0	1	1	1	0	1	1
106292371	NC_027752.1	42799621	42801644	-	LOC106292371	XM_013727965.1	NA	NA	NA	NA	PREDICTED: uncharacterized protein LOC106292371 [Brassica oleracea var. oleracea]	NA	0.0001	0.0001	0.0001	0.0001	0.0001	0.0001	0.0001	0.0001	0.0001	0.0001	0.0001	0.0001	0.0001	0.0001	0.0001	0.0001	0.0001	0.0001	1	0	1	1	1	0	1	1	1	0	1	1
106292372	NC_027752.1	42802339	42804467	-	LOC106292372	XM_013727966.1	NA	03013(RNA transport)	K14300	NA	PREDICTED: uncharacterized protein LOC106292372 [Brassica oleracea var. oleracea]	NA	0.0001	0.0001	0.0001	0.0001	0.0001	0.0001	0.0001	0.0001	0.0001	0.0001	0.0001	0.0001	0.0001	0.0001	0.0001	0.0001	0.0001	0.0001	1	0	1	1	1	0	1	1	1	0	1	1
106292373	NC_027752.1	42808743	42809336	+	LOC106292373	XM_013727967.1	NA	00190(Oxidative phosphorylation)	K01507	EC:3.6.1.1	PREDICTED: uncharacterized protein LOC106292373 [Brassica oleracea var. oleracea]	NA	0.0001	0.0001	0.0001	0.0001	0.0001	0.0001	0.0001	0.0001	0.0001	0.0001	0.0001	0.0001	0.0001	0.0001	0.0001	0.0001	0.0001	0.0001	1	0	1	1	1	0	1	1	1	0	1	1
106292374	NC_027752.1	42865483	42866655	+	LOC106292374	XM_013727968.1	GO:0004842(ubiquitin-protein transferase activity);GO:0005737(cytoplasm);GO:0006511(ubiquitin-dependent protein catabolic process)	NA	NA	NA	PREDICTED: putative F-box only protein 15 [Brassica oleracea var. oleracea]	NA	0.0001	0.0001	0.0001	0.0001	0.0001	0.0001	0.0001	0.0001	0.0001	0.0001	0.0001	0.0001	0.0001	0.0001	0.0001	0.0001	0.0001	0.0001	1	0	1	1	1	0	1	1	1	0	1	1
106292375	NC_027752.1	42868834	42870382	+	LOC106292375	XM_013727969.1	GO:0003674(molecular_function);GO:0005634(nucleus)	NA	NA	NA	PREDICTED: putative F-box/FBD/LRR-repeat protein At1g22000 [Brassica oleracea var. oleracea]	NA	0.0001	0.0001	0.0001	0.0001	0.0001	0.0001	0.0001	0.0001	0.0001	0.0001	0.0001	0.0001	0.0001	0.0001	0.0001	0.0001	0.0001	0.0001	1	0	1	1	1	0	1	1	1	0	1	1
106292376	NC_027748.1	40541683	40542894	+	LOC106292376	XM_013727972.1	GO:0005737(cytoplasm);GO:0016787(hydrolase activity);GO:0016788(hydrolase activity, acting on ester bonds);GO:0033473(indoleacetic acid conjugate metabolic process);GO:0048367(shoot system development);GO:0080030(methyl indole-3-acetate esterase activity)	00460(Cyanoamino acid metabolism)	K20802	EC:4.1.2.10	PREDICTED: methylesterase 17 [Brassica oleracea var. oleracea]	NA	0.308066	0.606596	0.786045	3.93419	2.36766	3.37823	4.23457	5.33871	3.73312	4.23457	5.33871	3.73312	0.308066	0.606596	0.786045	3.93419	2.36766	3.37823	7.82404	2.96791	1.44457e-14	1.46393e-13	5.6918	2.50888	1.42499e-09	1.08377e-08	1.37462	0.45903	0.0654982	0.378049
106292378	NC_027752.1	42925840	42927656	+	LOC106292378	XM_013727970.1	GO:0005634(nucleus);GO:0008150(biological_process)	NA	NA	NA	PREDICTED: uncharacterized protein LOC106292378 [Brassica oleracea var. oleracea]	NA	0.0001	0.0001	0.0001	0.0001	0.0001	0.0001	0.0001	0.0001	0.0001	0.0001	0.0001	0.0001	0.0001	0.0001	0.0001	0.0001	0.0001	0.0001	1	0	1	1	1	0	1	1	1	0	1	1
106292379	NC_027752.1	42938745	42939250	+	LOC106292379	XM_013727971.1	GO:0046686(response to cadmium ion)	NA	NA	NA	PREDICTED: uncharacterized protein At4g04775-like [Brassica oleracea var. oleracea]	NA	0.0001	0.0001	0.0001	0.0001	0.0001	0.0001	0.0001	0.0001	0.0001	0.0001	0.0001	0.0001	0.0001	0.0001	0.0001	0.0001	0.0001	0.0001	1	0	1	1	1	0	1	1	1	0	1	1
106292380	NC_027752.1	43094345	43101064	+	LOC106292380	XM_013727973.1	GO:0005634(nucleus);GO:0006950(response to stress);GO:0046872(metal ion binding)	NA	NA	NA	PREDICTED: uncharacterized protein LOC106292380 [Brassica oleracea var. oleracea]	NA	0.0001	0.10959	0.0001	0.0001	0.069616	0.0001	0.025873	0.0001	0.0001	0.025873	0.0001	0.0001	0.0001	0.10959	0.0001	0.0001	0.069616	0.0001	0.237481	-2.07412	1	1	0.635905	-0.653117	1	1	0.373453	-1.421	1	1
106292382	NC_027752.1	43134183	43135007	+	LOC106292382	XM_013727974.1	GO:0003677(DNA binding);GO:0009507(chloroplast)	00450(Selenocompound metabolism)	K00384	EC:1.8.1.9	PREDICTED: glutathione S-transferase T2-like [Brassica oleracea var. oleracea]	NA	0.0001	0.0001	0.0001	0.0001	0.0001	0.0001	0.0001	0.0001	0.0001	0.0001	0.0001	0.0001	0.0001	0.0001	0.0001	0.0001	0.0001	0.0001	1	0	1	1	1	0	1	1	1	0	1	1
106292383	NC_027752.1	43139524	43140207	-	LOC106292383	XM_013727975.1	GO:0000723(telomere maintenance);GO:0003678(DNA helicase activity);GO:0006281(DNA repair);GO:0032508(DNA duplex unwinding)	NA	NA	NA	PREDICTED: ATP-dependent DNA helicase PIF3-like [Brassica oleracea var. oleracea]	NA	0.0001	0.0001	0.0001	0.0001	0.0001	0.0001	0.0001	0.0001	0.0001	0.0001	0.0001	0.0001	0.0001	0.0001	0.0001	0.0001	0.0001	0.0001	1	0	1	1	1	0	1	1	1	0	1	1
106292384	NC_027752.1	43304023	43305523	-	LOC106292384	XM_013727976.1	GO:0000398(mRNA splicing, via spliceosome);GO:0003723(RNA binding);GO:0071006(U2-type catalytic step 1 spliceosome);GO:0071013(catalytic step 2 spliceosome)	NA	NA	NA	PREDICTED: pre-mRNA-splicing factor CWC22 homolog [Brassica oleracea var. oleracea]	NA	0.037091	0.0001	0.0001	0.0001	0.058299	0.0001	0.0001	0.125335	0.0001	0.0001	0.125335	0.0001	0.037091	0.0001	0.0001	0.0001	0.058299	0.0001	3.36636	1.75119	1	1	1.56872	0.649584	1	1	2.14593	1.10161	1	1
106292385	NC_027752.1	43312514	43313862	-	LOC106292385	XM_013727977.1	GO:0003677(DNA binding);GO:0009507(chloroplast)	03022(Basal transcription factors)	K03139	EC:3.6.4.12	PREDICTED: glutathione S-transferase T3-like [Brassica oleracea var. oleracea]	NA	0.0001	0.0001	0.0001	0.0001	0.0001	0.0001	0.0001	0.0001	0.0001	0.0001	0.0001	0.0001	0.0001	0.0001	0.0001	0.0001	0.0001	0.0001	1	0	1	1	1	0	1	1	1	0	1	1
106292386	NC_027752.1	43337786	43338478	+	LOC106292386	XM_013727978.1	GO:0003676(nucleic acid binding);GO:0005575(cellular_component);GO:0008150(biological_process);GO:0008270(zinc ion binding)	NA	NA	NA	PREDICTED: uncharacterized protein LOC106292386 [Brassica oleracea var. oleracea]	NA	0.0001	0.088872	0.0001	0.247736	0.744074	0.280235	0.219357	0.226225	0.103136	0.219357	0.226225	0.103136	0.0001	0.088872	0.0001	0.247736	0.744074	0.280235	6.16039	2.62302	1	1	14.2811	3.83603	1	1	0.431367	-1.21301	1	1
106292387	NC_027748.1	15789357	15789998	-	LOC106292387	XM_013727981.1	GO:0003674(molecular_function);GO:0005739(mitochondrion);GO:0005747(mitochondrial respiratory chain complex I);GO:0009853(photorespiration);GO:0016020(membrane);GO:0031966(mitochondrial membrane);GO:0045271(respiratory chain complex I)	NA	NA	NA	PREDICTED: NADH-ubiquinone oxidoreductase 20.9 kDa subunit-like [Brassica oleracea var. oleracea]	NA	52.8571	52.7739	55.5061	66.0298	75.6188	68.6788	73.9865	76.2066	68.5968	73.9865	76.2066	68.5968	52.8571	52.7739	55.5061	66.0298	75.6188	68.6788	1.35779	0.441257	0.00026254	0.000844585	1.30527	0.384348	0.00617371	0.016344	1.04023	0.0569089	0.4036	0.811038
106292388	NC_027752.1	43343674	43345910	+	LOC106292388	XM_013727979.1	GO:0003676(nucleic acid binding);GO:0003723(RNA binding);GO:0003964(RNA-directed DNA polymerase activity);GO:0005739(mitochondrion);GO:0006278(RNA-dependent DNA biosynthetic process)	NA	NA	NA	PREDICTED: uncharacterized protein LOC106292388 [Brassica oleracea var. oleracea]	NA	0.0001	0.0001	0.0001	0.0001	0.0001	0.0001	0.0001	0.0001	0.0001	0.0001	0.0001	0.0001	0.0001	0.0001	0.0001	0.0001	0.0001	0.0001	1	0	1	1	1	0	1	1	1	0	1	1
106292390	NC_027752.1	43385631	43387046	+	LOC106292390	XM_013727980.1	GO:0003674(molecular_function);GO:0005575(cellular_component);GO:0008150(biological_process)	00350(Tyrosine metabolism);00360(Phenylalanine metabolism);00380(Tryptophan metabolism);00901(Indole alkaloid biosynthesis);00950(Isoquinoline alkaloid biosynthesis);00965(Betalain biosynthesis)	K01593	EC:4.1.1.28;EC:4.1.1.105	PREDICTED: uncharacterized protein LOC106292390 [Brassica oleracea var. oleracea]	NA	0.0001	0.0001	0.0001	0.0001	0.0001	0.0001	0.0001	0.0001	0.0001	0.0001	0.0001	0.0001	0.0001	0.0001	0.0001	0.0001	0.0001	0.0001	1	0	1	1	1	0	1	1	1	0	1	1
106292391	NC_027752.1	43392396	43394220	+	LOC106292391	XM_013727982.1	GO:0003674(molecular_function);GO:0005575(cellular_component);GO:0008150(biological_process)	00350(Tyrosine metabolism);00360(Phenylalanine metabolism);00380(Tryptophan metabolism);00901(Indole alkaloid biosynthesis);00950(Isoquinoline alkaloid biosynthesis);00965(Betalain biosynthesis)	K01593	EC:4.1.1.28;EC:4.1.1.105	PREDICTED: uncharacterized protein LOC106292391 [Brassica oleracea var. oleracea]	NA	0.0001	0.0001	0.0001	0.0001	0.0001	0.0001	0.0001	0.0001	0.0001	0.0001	0.0001	0.0001	0.0001	0.0001	0.0001	0.0001	0.0001	0.0001	1	0	1	1	1	0	1	1	1	0	1	1
106292392	NC_027752.1	43478925	43479994	-	LOC106292392	XM_013727983.1	GO:0000209(protein polyubiquitination);GO:0032436(positive regulation of proteasomal ubiquitin-dependent protein catabolic process);GO:0046872(metal ion binding)	NA	NA	NA	PREDICTED: E3 ubiquitin-protein ligase RNF14-like [Brassica oleracea var. oleracea]	NA	0.0001	0.0001	0.0001	0.0001	0.0001	0.0001	0.0001	0.0001	0.0001	0.0001	0.0001	0.0001	0.0001	0.0001	0.0001	0.0001	0.0001	0.0001	1	0	1	1	1	0	1	1	1	0	1	1
106292393	NC_027752.1	43535795	43536879	-	LOC106292393	XM_013727984.1	GO:0005215(transporter activity);GO:0005886(plasma membrane);GO:0006855(drug transmembrane transport);GO:0006879(cellular iron ion homeostasis);GO:0009737(response to abscisic acid);GO:0015137(citrate transmembrane transporter activity);GO:0015297(antiporter activity);GO:0016020(membrane);GO:0016021(integral component of membrane);GO:0016036(cellular response to phosphate starvation);GO:0030001(m…	NA	NA	NA	PREDICTED: MATE efflux family protein FRD3-like [Brassica oleracea var. oleracea]	NA	2.66057	1.07781	0.878204	0.253141	0.157115	0.0001	0.17243	0.24033	0.0001	0.17243	0.24033	0.0001	2.66057	1.07781	0.878204	0.253141	0.157115	0.0001	0.0894299	-3.4831	1	1	0.0888875	-3.49188	1	1	1.0061	0.0087766	1	1
106292394	NC_027752.1	43614144	43615040	+	LOC106292394	XM_013727985.1	GO:0003677(DNA binding);GO:0009507(chloroplast)	00450(Selenocompound metabolism)	K00384	EC:1.8.1.9	PREDICTED: glutathione S-transferase T3-like [Brassica oleracea var. oleracea]	NA	0.0001	0.0001	0.0001	0.0001	0.0001	0.0001	0.0001	0.0001	0.0001	0.0001	0.0001	0.0001	0.0001	0.0001	0.0001	0.0001	0.0001	0.0001	1	0	1	1	1	0	1	1	1	0	1	1
106292396	NC_027752.1	43686928	43688651	-	LOC106292396	XM_013727986.1	GO:0003677(DNA binding);GO:0009507(chloroplast)	03022(Basal transcription factors)	K03139	EC:3.6.4.12	PREDICTED: glutathione S-transferase T3-like [Brassica oleracea var. oleracea]	NA	0.0001	0.0001	0.0001	0.0001	0.0001	0.0001	0.0001	0.0001	0.0001	0.0001	0.0001	0.0001	0.0001	0.0001	0.0001	0.0001	0.0001	0.0001	1	0	1	1	1	0	1	1	1	0	1	1
106292397	NC_027748.1	30824991	30826533	-	LOC106292397	XM_013727990.1	GO:0003677(DNA binding);GO:0005634(nucleus);GO:0005739(mitochondrion);GO:0006355(regulation of transcription, DNA-templated);GO:0007275(multicellular organism development);GO:0009299(mRNA transcription);GO:0009416(response to light stimulus);GO:0090698(post-embryonic plant morphogenesis)	04016(MAPK signaling pathway - plant);04075(Plant hormone signal transduction);04626(Plant-pathogen interaction)	K13413	EC:2.7.12.2	PREDICTED: protein LIGHT-DEPENDENT SHORT HYPOCOTYLS 4 [Brassica oleracea var. oleracea]	NA	0.0001	0.0001	0.0001	0.0001	0.0001	0.0001	0.0001	0.0001	0.0001	0.0001	0.0001	0.0001	0.0001	0.0001	0.0001	0.0001	0.0001	0.0001	1	0	1	1	1	0	1	1	1	0	1	1
106292398	NC_027752.1	43732274	43733686	-	LOC106292398	XM_013727987.1	GO:0003674(molecular_function);GO:0005634(nucleus);GO:0008150(biological_process)	NA	NA	NA	PREDICTED: uncharacterized protein LOC106292398 [Brassica oleracea var. oleracea]	NA	0.0001	0.0001	0.0001	0.0001	0.0001	0.103585	0.096773	0.0001	0.053608	0.096773	0.0001	0.053608	0.0001	0.0001	0.0001	0.0001	0.0001	0.103585	501.603	8.9704	1	1	345.95	8.43442	1	1	1.44993	0.535983	1	1
106292399	NC_027752.1	43739509	43740534	-	LOC106292399	XM_013727988.1	NA	00480(Glutathione metabolism)	K00799	EC:2.5.1.18	PREDICTED: uncharacterized protein LOC106292399 [Brassica oleracea var. oleracea]	NA	0.051377	0.0001	0.013102	0.0001	0.014351	0.02453	0.036509	0.0001	0.093993	0.036509	0.0001	0.093993	0.051377	0.0001	0.013102	0.0001	0.014351	0.02453	2.02236	1.01604	1	1	0.603617	-0.728294	1	1	3.3504	1.74433	1	1
106292400	NC_027752.1	43948996	43949841	+	LOC106292400	XM_013727989.1	GO:0003674(molecular_function);GO:0005634(nucleus);GO:0008150(biological_process)	03040(Spliceosome)	K12844	NA	PREDICTED: putative F-box protein At1g26515 [Brassica oleracea var. oleracea]	NA	0.0001	0.0001	0.0001	0.0001	0.0001	0.0001	0.0001	0.0001	0.0001	0.0001	0.0001	0.0001	0.0001	0.0001	0.0001	0.0001	0.0001	0.0001	1	0	1	1	1	0	1	1	1	0	1	1
106292401	NC_027752.1	44022569	44022988	+	LOC106292401	XM_013727991.1	GO:0005634(nucleus);GO:0008150(biological_process)	NA	NA	NA	PREDICTED: uncharacterized protein LOC106292401 [Brassica oleracea var. oleracea]	NA	0.0001	0.0001	0.0001	0.0001	0.0001	0.0001	0.0001	0.0001	0.0001	0.0001	0.0001	0.0001	0.0001	0.0001	0.0001	0.0001	0.0001	0.0001	1	0	1	1	1	0	1	1	1	0	1	1
106292402	NC_027752.1	44060900	44065593	-	LOC106292402	XM_013727992.1	GO:0005634(nucleus);GO:0008270(zinc ion binding)	NA	NA	NA	PREDICTED: LOW QUALITY PROTEIN: putative E3 ubiquitin-protein ligase RING1a [Brassica oleracea var. oleracea]	NA	0.191892	0.336233	0.264617	0.323154	0.58912	0.186535	0.880054	0.155617	0.415901	0.880054	0.155617	0.415901	0.191892	0.336233	0.264617	0.323154	0.58912	0.186535	1.83108	0.872693	1	1	1.38609	0.471017	1	1	1.32104	0.401676	1	1
106292403	NC_027752.1	44179282	44180151	+	LOC106292403	XM_013727993.1	GO:0004674(protein serine/threonine kinase activity);GO:0005829(cytosol);GO:0006468(protein phosphorylation);GO:0035556(intracellular signal transduction)	NA	NA	NA	PREDICTED: serine/threonine-protein kinase HT1-like [Brassica oleracea var. oleracea]	NA	0.0001	0.0001	0.0001	0.0001	0.0001	0.0001	0.0001	0.0001	0.0001	0.0001	0.0001	0.0001	0.0001	0.0001	0.0001	0.0001	0.0001	0.0001	1	0	1	1	1	0	1	1	1	0	1	1
106292404	NC_027752.1	44180834	44182600	-	LOC106292404	XM_013727994.1	GO:0003674(molecular_function);GO:0005634(nucleus);GO:0008150(biological_process)	NA	NA	NA	PREDICTED: uncharacterized protein LOC106292404 [Brassica oleracea var. oleracea]	NA	0.0001	0.0001	0.0001	0.0001	0.0001	0.0001	0.0001	0.0001	0.0001	0.0001	0.0001	0.0001	0.0001	0.0001	0.0001	0.0001	0.0001	0.0001	1	0	1	1	1	0	1	1	1	0	1	1
106292405	NC_027752.1	44224089	44224765	+	LOC106292405	XM_013727995.1	GO:0005739(mitochondrion)	NA	NA	NA	PREDICTED: uncharacterized protein LOC106292405 [Brassica oleracea var. oleracea]	NA	0.0001	0.0001	0.0001	0.0001	0.0001	0.0001	0.0001	0.0001	0.0001	0.0001	0.0001	0.0001	0.0001	0.0001	0.0001	0.0001	0.0001	0.0001	1	0	1	1	1	0	1	1	1	0	1	1
106292406	NC_027752.1	44305976	44309484	-	LOC106292406	XM_013727996.1	GO:0004674(protein serine/threonine kinase activity);GO:0004675(transmembrane receptor protein serine/threonine kinase activity);GO:0005524(ATP binding);GO:0005773(vacuole);GO:0005886(plasma membrane);GO:0006468(protein phosphorylation);GO:0009506(plasmodesma);GO:0016021(integral component of membrane);GO:0016301(kinase activity);GO:0030246(carbohydrate binding);GO:0031625(ubiquitin protein ligas…	NA	NA	NA	PREDICTED: G-type lectin S-receptor-like serine/threonine-protein kinase SRK [Brassica oleracea var. oleracea]	NA	0.0001	0.0001	0.0001	0.0001	0.0001	0.0001	0.0001	0.0001	0.0001	0.0001	0.0001	0.0001	0.0001	0.0001	0.0001	0.0001	0.0001	0.0001	1	0	1	1	1	0	1	1	1	0	1	1
106292407	NC_027752.1	44338243	44342516	+	LOC106292407	XM_013727997.1	GO:0004712(protein serine/threonine/tyrosine kinase activity);GO:0005524(ATP binding);GO:0005634(nucleus);GO:0006355(regulation of transcription, DNA-templated);GO:0006468(protein phosphorylation);GO:0016301(kinase activity)	NA	NA	NA	PREDICTED: dual specificity protein kinase shkD-like [Brassica oleracea var. oleracea]	NA	0.0001	0.0001	0.0001	0.0001	0.0001	0.0001	0.0001	0.0001	0.0001	0.0001	0.0001	0.0001	0.0001	0.0001	0.0001	0.0001	0.0001	0.0001	1	0	1	1	1	0	1	1	1	0	1	1
106292408	NC_027748.1	3100548	3101558	+	LOC106292408	XR_001260186.1	NA	NA	NA	NA	unnamed protein product [Brassica oleracea]	NA	146.725	170.09	158.885	197.412	175.656	177.492	206.506	186.491	185.395	206.506	186.491	185.395	146.725	170.09	158.885	197.412	175.656	177.492	1.21588	0.281997	0.00882847	0.0205688	1.15737	0.210848	0.115336	0.200315	1.05055	0.0711488	0.254093	0.695057
106292409	NC_027752.1	44414527	44423299	+	LOC106292409	XM_013727998.1	GO:0004812(aminoacyl-tRNA ligase activity);GO:0004830(tryptophan-tRNA ligase activity);GO:0005524(ATP binding);GO:0005737(cytoplasm);GO:0005829(cytosol);GO:0006418(tRNA aminoacylation for protein translation);GO:0006436(tryptophanyl-tRNA aminoacylation);GO:0016740(transferase activity)	00970(Aminoacyl-tRNA biosynthesis)	K01867	EC:6.1.1.2	PREDICTED: tryptophan--tRNA ligase, cytoplasmic-like [Brassica oleracea var. oleracea]	NA	2.75449	2.33182	2.36048	3.74107	4.98794	2.38211	0.0001	2.32548	2.57789	0.0001	2.32548	2.57789	2.75449	2.33182	2.36048	3.74107	4.98794	2.38211	0.658469	-0.602813	0.544855	0.650279	1.49207	0.577316	0.107898	0.189588	0.441312	-1.18013	0.207597	0.644994
106292410	NC_027752.1	44445700	44446221	+	LOC106292410	XM_013727999.1	GO:0004842(ubiquitin-protein transferase activity);GO:0019005(SCF ubiquitin ligase complex);GO:0031146(SCF-dependent proteasomal ubiquitin-dependent protein catabolic process)	NA	NA	NA	PREDICTED: uncharacterized protein LOC106292410 [Brassica oleracea var. oleracea]	NA	0.0001	0.039328	0.0001	0.0001	0.034008	0.0001	0.0001	0.0001	0.0001	0.0001	0.0001	0.0001	0.0001	0.039328	0.0001	0.0001	0.034008	0.0001	0.00758956	-7.04177	1	1	0.865412	-0.208541	1	1	0.00876988	-6.83323	1	1
106292411	NC_027752.1	44558338	44561684	+	LOC106292411	XM_013728000.1	GO:0005634(nucleus);GO:0005773(vacuole);GO:0040008(regulation of growth);GO:0042803(protein homodimerization activity)	NA	NA	NA	PREDICTED: uncharacterized protein LOC106292411 [Brassica oleracea var. oleracea]	NA	0.0001	0.0001	0.0001	0.0001	0.0001	0.0001	0.0001	0.0001	0.0001	0.0001	0.0001	0.0001	0.0001	0.0001	0.0001	0.0001	0.0001	0.0001	1	0	1	1	1	0	1	1	1	0	1	1
106292412	NC_027752.1	44606172	44613818	-	LOC106292412	XM_013728001.1	GO:0004869(cysteine-type endopeptidase inhibitor activity);GO:0005634(nucleus)	NA	NA	NA	PREDICTED: uncharacterized protein LOC106292412 [Brassica oleracea var. oleracea]	NA	0.219589	0.162507	0.442052	0.897723	1.10155	1.44236	0.643658	0.997097	0.872747	0.643658	0.997097	0.872747	0.219589	0.162507	0.442052	0.897723	1.10155	1.44236	3.04982	1.60872	1	1	4.17599	2.06212	2.79119e-05	0.000119575	0.730322	-0.453395	0.292589	0.732858
106292413	NC_027752.1	44616119	44616923	+	LOC106292413	XM_013728002.1	GO:0005575(cellular_component)	04145(Phagosome)	K01365	EC:3.4.22.15	PREDICTED: cathepsin L1-like [Brassica oleracea var. oleracea]	NA	0.0001	0.0001	0.0001	0.0001	0.0001	0.0001	0.0001	0.0001	0.0001	0.0001	0.0001	0.0001	0.0001	0.0001	0.0001	0.0001	0.0001	0.0001	1	0	1	1	1	0	1	1	1	0	1	1
106292414	NC_027752.1	44674847	44676681	-	LOC106292414	XM_013728003.1	NA	NA	NA	NA	PREDICTED: uncharacterized protein LOC106292414 [Brassica oleracea var. oleracea]	NA	0.0001	0.0001	0.0001	0.0001	0.0001	0.0001	0.0001	0.0001	0.0001	0.0001	0.0001	0.0001	0.0001	0.0001	0.0001	0.0001	0.0001	0.0001	1	0	1	1	1	0	1	1	1	0	1	1
106292415	NC_027748.1	40791376	40791950	+	LOC106292415	XM_013728004.1	GO:0004860(protein kinase inhibitor activity);GO:0005515(protein binding);GO:0005634(nucleus);GO:0007049(cell cycle);GO:0032877(positive regulation of DNA endoreduplication);GO:0042742(defense response to bacterium);GO:0090393(sepal giant cell development)	NA	NA	NA	PREDICTED: cyclin-dependent protein kinase inhibitor SMR1 [Brassica oleracea var. oleracea]	NA	9.17666	12.1912	10.1549	19.3068	20.5574	17.2597	19.5557	21.5397	16.0901	19.5557	21.5397	16.0901	9.17666	12.1912	10.1549	19.3068	20.5574	17.2597	1.8141	0.859257	3.42597e-05	0.000128399	1.81215	0.857703	3.98829e-05	0.000166777	1.00108	0.00155372	0.815864	0.96525
106292417	NC_027752.1	44970432	44973306	+	LOC106292417	XM_013728005.1	GO:0005576(extracellular region);GO:0005618(cell wall);GO:0009505(plant-type cell wall);GO:0030599(pectinesterase activity);GO:0042545(cell wall modification);GO:0045330(aspartyl esterase activity);GO:0045490(pectin catabolic process)	00040(Pentose and glucuronate interconversions)	K01051	EC:3.1.1.11	PREDICTED: putative pectinesterase/pectinesterase inhibitor 22 [Brassica oleracea var. oleracea]	NA	0.420034	0.427493	0.378585	0.464865	0.441724	0.456413	0.0001	0.376554	0.264399	0.0001	0.376554	0.264399	0.420034	0.427493	0.378585	0.464865	0.441724	0.456413	0.522834	-0.935575	1	1	1.11165	0.152697	1	1	0.470324	-1.08827	1	1
106292418	NC_027752.1	44976881	44978891	+	LOC106292418	XM_013728006.1	GO:0005618(cell wall);GO:0009505(plant-type cell wall);GO:0016021(integral component of membrane);GO:0030599(pectinesterase activity);GO:0042545(cell wall modification);GO:0045330(aspartyl esterase activity);GO:0045490(pectin catabolic process)	00040(Pentose and glucuronate interconversions)	K01051	EC:3.1.1.11	PREDICTED: probable pectinesterase/pectinesterase inhibitor 21 [Brassica oleracea var. oleracea]	NA	0.0001	0.0001	0.0001	0.0001	0.0001	0.0001	0.0001	0.0001	0.0001	0.0001	0.0001	0.0001	0.0001	0.0001	0.0001	0.0001	0.0001	0.0001	1	0	1	1	1	0	1	1	1	0	1	1
106292419	NC_027752.1	45001800	45003385	-	LOC106292419	XM_013728007.1	NA	NA	NA	NA	PREDICTED: uncharacterized protein LOC106292419 [Brassica oleracea var. oleracea]	NA	0.0001	0.06373	0.0001	0.0001	0.0001	0.0001	0.0001	0.0001	0.0001	0.0001	0.0001	0.0001	0.0001	0.06373	0.0001	0.0001	0.0001	0.0001	0.00469263	-7.73539	1	1	0.00469263	-7.73539	1	1	1	0	1	1
106292420	NC_027752.1	45020291	45021078	-	LOC106292420	XM_013728008.1	NA	NA	NA	NA	PREDICTED: uncharacterized protein LOC106292420 [Brassica oleracea var. oleracea]	NA	0.0001	0.0001	0.0001	0.0001	0.0001	0.0001	0.0001	0.0001	0.0001	0.0001	0.0001	0.0001	0.0001	0.0001	0.0001	0.0001	0.0001	0.0001	1	0	1	1	1	0	1	1	1	0	1	1
106292421	NC_027748.1	5758636	5760075	+	LOC106292421	XM_013728011.1	GO:0004842(ubiquitin-protein transferase activity);GO:0008270(zinc ion binding);GO:0016021(integral component of membrane);GO:0016567(protein ubiquitination);GO:0046872(metal ion binding)	NA	NA	NA	PREDICTED: E3 ubiquitin-protein ligase ATL42 [Brassica oleracea var. oleracea]	NA	13.6929	12.5825	14.2042	4.24918	4.42335	4.90799	3.82018	3.85819	3.67006	3.82018	3.85819	3.67006	13.6929	12.5825	14.2042	4.24918	4.42335	4.90799	0.28035	-1.8347	3.2959e-23	6.12179e-22	0.335491	-1.57565	2.96048e-19	5.19003e-18	0.835641	-0.259046	0.283694	0.72307
106292422	NC_027752.1	45364470	45365410	-	LOC106292422	XM_013728009.1	GO:0003674(molecular_function);GO:0005737(cytoplasm);GO:0008150(biological_process)	NA	NA	NA	PREDICTED: uncharacterized protein LOC106292422, partial [Brassica oleracea var. oleracea]	NA	0.177018	0.129507	0.27497	0.35842	0.272988	0.080237	0.527148	0.061915	0.12229	0.527148	0.061915	0.12229	0.177018	0.129507	0.27497	0.35842	0.272988	0.080237	1.22332	0.290799	1	1	1.22382	0.291391	1	1	0.99959	-0.000592084	1	1
106292423	NC_027752.1	45431730	45432275	-	LOC106292423	XM_013728010.1	GO:0003964(RNA-directed DNA polymerase activity);GO:0009409(response to cold);GO:0010319(stromule)	03013(RNA transport)	K03238	NA	PREDICTED: uncharacterized protein LOC106292423 [Brassica oleracea var. oleracea]	NA	0.0001	0.0001	0.0001	0.0001	0.0001	0.0001	0.0001	0.0001	0.0001	0.0001	0.0001	0.0001	0.0001	0.0001	0.0001	0.0001	0.0001	0.0001	1	0	1	1	1	0	1	1	1	0	1	1
106292424	NC_027752.1	45434809	45436549	-	LOC106292424	XM_013728012.1	NA	NA	NA	NA	PREDICTED: uncharacterized protein LOC106292424 [Brassica oleracea var. oleracea]	NA	0.0001	0.0001	0.0001	0.0001	0.0001	0.0001	0.0001	0.0001	0.0001	0.0001	0.0001	0.0001	0.0001	0.0001	0.0001	0.0001	0.0001	0.0001	1	0	1	1	1	0	1	1	1	0	1	1
106292425	NC_027752.1	45569123	45570010	-	LOC106292425	XM_013728013.1	GO:0003677(DNA binding);GO:0009507(chloroplast)	00450(Selenocompound metabolism)	K00384	EC:1.8.1.9	PREDICTED: glutathione S-transferase T3-like [Brassica oleracea var. oleracea]	NA	0.0001	0.0001	0.0001	0.0001	0.0001	0.0001	0.0001	0.0001	0.0001	0.0001	0.0001	0.0001	0.0001	0.0001	0.0001	0.0001	0.0001	0.0001	1	0	1	1	1	0	1	1	1	0	1	1
106292426	NC_027752.1	45644737	45645603	-	LOC106292426	XM_013728014.1	GO:0003964(RNA-directed DNA polymerase activity);GO:0009409(response to cold);GO:0010319(stromule)	03018(RNA degradation)	K11600	NA	PREDICTED: uncharacterized protein LOC106292426 [Brassica oleracea var. oleracea]	NA	0.0001	0.0001	0.0001	0.0001	0.0001	0.0001	0.0001	0.0001	0.0001	0.0001	0.0001	0.0001	0.0001	0.0001	0.0001	0.0001	0.0001	0.0001	1	0	1	1	1	0	1	1	1	0	1	1
106292428	NC_027752.1	46091739	46092137	+	LOC106292428	XM_013728016.1	GO:0005509(calcium ion binding);GO:0005575(cellular_component);GO:0008150(biological_process)	04626(Plant-pathogen interaction)	K13448	NA	PREDICTED: probable calcium-binding protein CML34 [Brassica oleracea var. oleracea]	NA	0.0001	0.0001	0.0001	0.0001	0.0001	0.0001	0.0001	0.0001	0.0001	0.0001	0.0001	0.0001	0.0001	0.0001	0.0001	0.0001	0.0001	0.0001	1	0	1	1	1	0	1	1	1	0	1	1
106292429	NC_027752.1	46110608	46111222	+	LOC106292429	XM_013728017.1	GO:0003676(nucleic acid binding);GO:0003723(RNA binding);GO:0003964(RNA-directed DNA polymerase activity);GO:0005739(mitochondrion);GO:0006278(RNA-dependent DNA biosynthetic process)	00500(Starch and sucrose metabolism);00460(Cyanoamino acid metabolism);00940(Phenylpropanoid biosynthesis)	K01188	EC:3.2.1.21	PREDICTED: uncharacterized mitochondrial protein AtMg00310-like [Brassica oleracea var. oleracea]	NA	0.0001	0.0001	0.0001	0.0001	0.0001	0.0001	0.0001	0.0001	0.0001	0.0001	0.0001	0.0001	0.0001	0.0001	0.0001	0.0001	0.0001	0.0001	1	0	1	1	1	0	1	1	1	0	1	1
106292430	NC_027752.1	46111343	46111963	+	LOC106292430	XM_013728018.1	GO:0003676(nucleic acid binding);GO:0003723(RNA binding);GO:0003964(RNA-directed DNA polymerase activity);GO:0005739(mitochondrion);GO:0006278(RNA-dependent DNA biosynthetic process)	NA	NA	NA	PREDICTED: uncharacterized protein LOC106292430 [Brassica oleracea var. oleracea]	NA	0.0001	0.0001	0.0001	0.0001	0.0001	0.0001	0.0001	0.0001	0.0001	0.0001	0.0001	0.0001	0.0001	0.0001	0.0001	0.0001	0.0001	0.0001	1	0	1	1	1	0	1	1	1	0	1	1
106292432	NC_027752.1	46115938	46117376	+	LOC106292432	XM_013728019.1	GO:0005576(extracellular region);GO:0005783(endoplasmic reticulum);GO:0005886(plasma membrane);GO:0016491(oxidoreductase activity)	NA	NA	NA	PREDICTED: dehydrogenase/reductase SDR family member 7-like [Brassica oleracea var. oleracea]	NA	1.02252	1.14115	0.6915	1.20184	1.01691	1.17585	1.85141	2.19985	1.35067	1.85141	2.19985	1.35067	1.02252	1.14115	0.6915	1.20184	1.01691	1.17585	1.89198	0.919899	0.0177828	0.0380837	1.18893	0.249666	0.591186	0.70501	1.59133	0.670233	0.0452163	0.305353
106292434	NC_027752.1	46335780	46337953	+	LOC106292434	XM_013728020.1	GO:0004675(transmembrane receptor protein serine/threonine kinase activity);GO:0005524(ATP binding);GO:0005886(plasma membrane);GO:0006468(protein phosphorylation);GO:0007166(cell surface receptor signaling pathway);GO:0010183(pollen tube guidance);GO:0016301(kinase activity);GO:0090404(pollen tube tip)	NA	NA	NA	PREDICTED: serine/threonine-protein kinase CDL1 [Brassica oleracea var. oleracea]	NA	0.0001	0.0001	0.0001	0.0001	0.0001	0.0001	0.0001	0.0001	0.026786	0.0001	0.0001	0.026786	0.0001	0.0001	0.0001	0.0001	0.0001	0.0001	89.9533	6.4911	1	1	1	0	1	1	89.9533	6.4911	1	1
106292435	NC_027752.1	46433777	46438102	-	LOC106292435	XM_013728021.1	GO:0004497(monooxygenase activity);GO:0005739(mitochondrion);GO:0006744(ubiquinone biosynthetic process)	00130(Ubiquinone and other terpenoid-quinone biosynthesis)	K06126	EC:1.14.13.-	PREDICTED: ubiquinone biosynthesis monooxygenase COQ6, mitochondrial-like [Brassica oleracea var. oleracea]	NA	12.776	10.5547	11.5071	12.1741	12.9323	11.8867	15.5809	12.6108	11.7018	15.5809	12.6108	11.7018	12.776	10.5547	11.5071	12.1741	12.9323	11.8867	1.14512	0.195494	0.176943	0.268887	1.06186	0.0865968	0.648917	0.751935	1.0784	0.108897	0.306019	0.744148
106292436	NC_027752.1	46439535	46441894	+	LOC106292436	XM_013728022.1	GO:0000139(Golgi membrane);GO:0005576(extracellular region);GO:0005789(endoplasmic reticulum membrane);GO:0006508(proteolysis);GO:0008236(serine-type peptidase activity);GO:0009056(catabolic process);GO:0009737(response to abscisic acid);GO:0010296(prenylcysteine methylesterase activity);GO:0016021(integral component of membrane)	00900(Terpenoid backbone biosynthesis)	K15889	EC:3.1.1.-	PREDICTED: probable isoprenylcysteine alpha-carbonyl methylesterase ICMEL2 [Brassica oleracea var. oleracea]	NA	0.069937	0.270931	0.090229	0.370443	0.118879	0.153008	0.126175	0.0001	0.057339	0.126175	0.0001	0.057339	0.069937	0.270931	0.090229	0.370443	0.118879	0.153008	0.425923	-1.23134	1	1	1.48999	0.575302	1	1	0.285856	-1.80664	1	1
106292437	NC_027752.1	46481875	46484590	+	LOC106292437	XM_013728023.1	GO:0005737(cytoplasm);GO:0005794(Golgi apparatus);GO:0006004(fucose metabolic process);GO:0006486(protein glycosylation);GO:0016021(integral component of membrane);GO:0016757(transferase activity, transferring glycosyl groups)	NA	NA	NA	PREDICTED: uncharacterized protein At1g04910 [Brassica oleracea var. oleracea]	NA	1.54858	1.99693	1.25143	0.297967	0.639276	0.482294	0.407572	0.438341	0.565863	0.407572	0.438341	0.565863	1.54858	1.99693	1.25143	0.297967	0.639276	0.482294	0.294308	-1.7646	2.99074e-06	1.31344e-05	0.295925	-1.75669	5.92779e-06	2.83082e-05	0.994533	-0.00790925	0.93931	0.992374
106292438	NC_027752.1	46541652	46544372	-	LOC106292438	XM_013728024.1	GO:0004177(aminopeptidase activity);GO:0005783(endoplasmic reticulum);GO:0005886(plasma membrane)	NA	NA	NA	PREDICTED: uncharacterized protein LOC106292438 [Brassica oleracea var. oleracea]	NA	32.7271	35.0799	34.2572	25.8332	25.4769	25.4622	23.5855	21.8423	20.6855	23.5855	21.8423	20.6855	32.7271	35.0799	34.2572	25.8332	25.4769	25.4622	0.647762	-0.626464	6.7836e-06	2.83783e-05	0.752195	-0.410822	0.0010933	0.00347603	0.861163	-0.215642	0.114702	0.505729
106292439	NC_027752.1	46556452	46557993	+	LOC106292439	XM_013728025.1	GO:0005634(nucleus);GO:0008150(biological_process)	NA	NA	NA	PREDICTED: uncharacterized protein LOC106292439 [Brassica oleracea var. oleracea]	NA	0.0001	0.0001	0.0001	0.0001	0.0001	0.0001	0.0001	0.0001	0.0001	0.0001	0.0001	0.0001	0.0001	0.0001	0.0001	0.0001	0.0001	0.0001	1	0	1	1	1	0	1	1	1	0	1	1
106292440	NC_027752.1	46564427	46565721	+	LOC106292440	XM_013728026.1	NA	NA	NA	NA	PREDICTED: putative transmembrane protein At3g54730 [Brassica oleracea var. oleracea]	NA	0.122114	0.33291	0.124565	0.0001	0.090957	0.0001	0.0001	0.0001	0.0001	0.0001	0.0001	0.0001	0.122114	0.33291	0.124565	0.0001	0.090957	0.0001	0.000517608	-10.9159	1	1	0.157279	-2.6686	1	1	0.00329103	-8.24725	1	1
106292441	NC_027748.1	33802695	33803588	-	LOC106292441	XM_013728029.1	GO:0005515(protein binding);GO:0005886(plasma membrane);GO:0006952(defense response);GO:0009506(plasmodesma);GO:0009626(plant-type hypersensitive response);GO:0009814(defense response, incompatible interaction);GO:0009816(defense response to bacterium, incompatible interaction);GO:0009817(defense response to fungus, incompatible interaction);GO:0010942(positive regulation of cell death);GO:001602…	NA	NA	NA	PREDICTED: protein NDR1-like [Brassica oleracea var. oleracea]	NA	57.2866	66.3601	47.423	3.77922	2.42907	5.13183	2.41125	1.78322	2.76392	2.41125	1.78322	2.76392	57.2866	66.3601	47.423	3.77922	2.42907	5.13183	0.0406758	-4.61969	5.3736e-97	1.65383e-94	0.0662895	-3.91508	1.21268e-54	1.35829e-52	0.613608	-0.704611	0.0488895	0.320677
106292442	NC_027752.1	46591595	46592071	-	LOC106292442	XM_013728027.1	NA	00500(Starch and sucrose metabolism);00460(Cyanoamino acid metabolism);00940(Phenylpropanoid biosynthesis)	K01188	EC:3.2.1.21	PREDICTED: uncharacterized protein LOC106292442 [Brassica oleracea var. oleracea]	NA	0.0001	0.0001	0.0001	0.0001	0.0001	0.0001	0.0001	0.0001	0.0001	0.0001	0.0001	0.0001	0.0001	0.0001	0.0001	0.0001	0.0001	0.0001	1	0	1	1	1	0	1	1	1	0	1	1
106292443	NC_027752.1	46639099	46640252	-	LOC106292443	XM_013728028.1	NA	NA	NA	NA	PREDICTED: uncharacterized protein LOC106292443 [Brassica oleracea var. oleracea]	NA	0.0001	0.0001	0.0001	0.0001	0.0001	0.0001	0.0001	0.0001	0.0001	0.0001	0.0001	0.0001	0.0001	0.0001	0.0001	0.0001	0.0001	0.0001	1	0	1	1	1	0	1	1	1	0	1	1
106292444	NC_027752.1	46658354	46659113	-	LOC106292444	XM_013728030.1	GO:0003676(nucleic acid binding);GO:0004523(RNA-DNA hybrid ribonuclease activity);GO:0005576(extracellular region);GO:0016740(transferase activity)	NA	NA	NA	PREDICTED: uncharacterized protein LOC106292444 [Brassica oleracea var. oleracea]	NA	0.0001	0.223137	0.283151	0.315825	0.197857	0.060879	0.341771	0.577951	0.186711	0.341771	0.577951	0.186711	0.0001	0.223137	0.283151	0.315825	0.197857	0.060879	2.18495	1.1276	1	1	1.13463	0.182217	1	1	1.9257	0.945384	1	1
106292445	NC_027752.1	46673798	46674368	+	LOC106292445	XM_013728031.1	GO:0003674(molecular_function);GO:0005575(cellular_component);GO:0008150(biological_process)	NA	NA	NA	PREDICTED: uncharacterized protein LOC106292445 [Brassica oleracea var. oleracea]	NA	9.83428	10.8846	11.7058	8.19419	13.0443	8.4849	6.69322	9.21618	9.47519	6.69322	9.21618	9.47519	9.83428	10.8846	11.7058	8.19419	13.0443	8.4849	0.782878	-0.353141	0.223831	0.325883	0.916691	-0.125493	0.610327	0.721496	0.854026	-0.227648	0.497278	0.862888
106292446	NC_027752.1	4665050	4669441	-	LOC106292446	XM_013728032.1;XM_013728033.1	GO:0004672(protein kinase activity);GO:0004674(protein serine/threonine kinase activity);GO:0005886(plasma membrane);GO:0006468(protein phosphorylation);GO:0016301(kinase activity);GO:0046777(protein autophosphorylation);GO:0005634(nucleus);GO:0005829(cytosol);GO:0006950(response to stress);GO:0016787(hydrolase activity);GO:0016787(hydrolase activity)	NA	NA	NA	PREDICTED: G-type lectin S-receptor-like serine/threonine-protein kinase SD1-13 isoform X1 [Brassica oleracea var. oleracea];PREDICTED: uncharacterized protein C167.05-like isoform X2 [Brassica oleracea var. oleracea]	NA	10.4654	10.6259	6.13508	5.25543	7.90885	8.89015	8.88585	8.3724	9.01149	8.88585	8.3724	9.01149	10.4654	10.6259	6.13508	5.25543	7.90885	8.89015	0.964864	-0.0516029	0.927452	0.952648	0.81004	-0.303936	0.182102	0.289443	1.19113	0.252333	0.0958716	0.464375
106292447	NC_027752.1	4701792	4704900	+	LOC106292447	XM_013728034.1	GO:0004674(protein serine/threonine kinase activity);GO:0005886(plasma membrane);GO:0006468(protein phosphorylation);GO:0006952(defense response);GO:0009506(plasmodesma)	NA	NA	NA	PREDICTED: G-type lectin S-receptor-like serine/threonine-protein kinase At1g11410 [Brassica oleracea var. oleracea]	NA	1.52143	2.30196	2.02254	7.1275	6.73316	6.79761	8.83196	6.29091	7.4708	8.83196	6.29091	7.4708	1.52143	2.30196	2.02254	7.1275	6.73316	6.79761	3.86486	1.95042	3.03219e-20	4.57235e-19	3.53379	1.82122	3.14362e-19	5.50794e-18	1.09369	0.1292	0.258487	0.699288
106292448	NC_027752.1	4647250	4650571	+	LOC106292448	XM_013728035.1	GO:0004672(protein kinase activity);GO:0004674(protein serine/threonine kinase activity);GO:0005886(plasma membrane);GO:0006468(protein phosphorylation);GO:0016301(kinase activity);GO:0046777(protein autophosphorylation)	NA	NA	NA	BnaC05g08650D [Brassica napus]	NA	6.44016	11.5341	8.5537	1.83545	1.22648	1.91368	1.38706	2.23623	1.71257	1.38706	2.23623	1.71257	6.44016	11.5341	8.5537	1.83545	1.22648	1.91368	0.201141	-2.31372	1.81138e-20	2.76806e-19	0.187561	-2.41457	4.19986e-23	9.67569e-22	1.0724	0.100847	0.595898	0.905655
106292449	NC_027752.1	4643225	4646360	+	LOC106292449	XM_013728037.1;XM_013728036.1	GO:0004672(protein kinase activity);GO:0004674(protein serine/threonine kinase activity);GO:0005886(plasma membrane);GO:0006468(protein phosphorylation);GO:0016301(kinase activity);GO:0046777(protein autophosphorylation);GO:0046777(protein autophosphorylation)	NA	NA	NA	PREDICTED: G-type lectin S-receptor-like serine/threonine-protein kinase At1g11330 isoform X2 [Brassica oleracea var. oleracea];PREDICTED: G-type lectin S-receptor-like serine/threonine-protein kinase At1g11330 isoform X1 [Brassica oleracea var. oleracea]	NA	24.9228	30.0555	20.6958	10.6146	11.5879	12.7596	11.3718	10.3838	12.3605	11.3718	10.3838	12.3605	24.9228	30.0555	20.6958	10.6146	11.5879	12.7596	0.45083	-1.14935	1.13262e-11	9.04952e-11	0.462009	-1.11401	1.60112e-11	1.48101e-10	0.975802	-0.0353394	0.973533	0.998149
106292450	NC_027748.1	740036	742062	-	LOC106292450	XM_013728040.1	GO:0005515(protein binding);GO:0005737(cytoplasm);GO:0009693(ethylene biosynthetic process);GO:0009835(fruit ripening);GO:0016847(1-aminocyclopropane-1-carboxylate synthase activity);GO:0030170(pyridoxal phosphate binding);GO:0042218(1-aminocyclopropane-1-carboxylate biosynthetic process);GO:0042802(identical protein binding)	00270(Cysteine and methionine metabolism)	K01762	EC:4.4.1.14	PREDICTED: 1-aminocyclopropane-1-carboxylate synthase 8 [Brassica oleracea var. oleracea]	NA	1.09045	0.592626	0.096594	0.925226	1.14966	1.15787	0.788534	0.717855	0.669924	0.788534	0.717855	0.669924	1.09045	0.592626	0.096594	0.925226	1.14966	1.15787	1.22288	0.290277	0.618616	0.714602	1.81649	0.861153	0.171944	0.276597	0.673208	-0.570876	0.103637	0.482081
106292452	NC_027752.1	4655371	4663973	-	LOC106292452	XM_013728038.1	GO:0004674(protein serine/threonine kinase activity);GO:0005886(plasma membrane);GO:0006468(protein phosphorylation);GO:0006952(defense response);GO:0009506(plasmodesma)	NA	NA	NA	PREDICTED: G-type lectin S-receptor-like serine/threonine-protein kinase RKS1 [Brassica oleracea var. oleracea]	NA	0.0001	0.0001	0.015521	0.0001	0.022556	0.039111	0.075871	0.0001	0.035805	0.075871	0.0001	0.035805	0.0001	0.0001	0.015521	0.0001	0.022556	0.039111	7.10998	2.82985	1	1	3.92895	1.97414	1	1	1.80964	0.855702	1	1
106292453	NC_027752.1	4686029	4689313	+	LOC106292453	XM_013728039.1	GO:0004674(protein serine/threonine kinase activity);GO:0005886(plasma membrane);GO:0006468(protein phosphorylation);GO:0006952(defense response);GO:0009506(plasmodesma)	NA	NA	NA	PREDICTED: G-type lectin S-receptor-like serine/threonine-protein kinase RKS1 [Brassica oleracea var. oleracea]	NA	0.086344	0.415333	0.367988	0.065949	0.174017	0.280882	0.109002	0.0001	0.0001	0.109002	0.0001	0.0001	0.086344	0.415333	0.367988	0.065949	0.174017	0.280882	0.125568	-2.99346	1	1	0.598906	-0.739597	1	1	0.209662	-2.25386	1	1
106292454	NC_027752.1	4678962	4683594	-	LOC106292454	XM_013728041.1	GO:0003677(DNA binding);GO:0003682(chromatin binding);GO:0003886(DNA (cytosine-5-)-methyltransferase activity);GO:0005634(nucleus);GO:0006306(DNA methylation);GO:0006351(transcription, DNA-templated);GO:0006355(regulation of transcription, DNA-templated);GO:0009294(DNA mediated transformation);GO:0016569(covalent chromatin modification)	00270(Cysteine and methionine metabolism)	K00558	EC:2.1.1.37	PREDICTED: putative DNA (cytosine-5)-methyltransferase CMT1 [Brassica oleracea var. oleracea]	NA	10.8782	11.5727	12.8279	8.54472	7.82441	7.1738	5.78708	5.37009	6.89709	5.78708	5.37009	6.89709	10.8782	11.5727	12.8279	8.54472	7.82441	7.1738	0.511759	-0.966463	7.46629e-09	4.51188e-08	0.667339	-0.583509	3.55308e-05	0.000149736	0.766866	-0.382954	0.0223629	0.204049
106292455	NC_027752.1	4550606	4554921	+	LOC106292455	XM_013728042.1;XM_013728043.1	GO:0000902(cell morphogenesis);GO:0004672(protein kinase activity);GO:0004675(transmembrane receptor protein serine/threonine kinase activity);GO:0005524(ATP binding);GO:0005886(plasma membrane);GO:0006468(protein phosphorylation);GO:0007165(signal transduction);GO:0007166(cell surface receptor signaling pathway);GO:0009506(plasmodesma);GO:0010059(positive regulation of atrichoblast fate specific…	NA	NA	NA	PREDICTED: protein STRUBBELIG isoform X1 [Brassica oleracea var. oleracea];PREDICTED: protein STRUBBELIG isoform X2 [Brassica oleracea var. oleracea]	NA	19.1342	24.108	18.7167	9.05875	9.40754	9.51579	7.64238	8.0285	8.54802	7.64238	8.0285	8.54802	19.1342	24.108	18.7167	9.05875	9.40754	9.51579	0.390886	-1.35518	3.51554e-18	4.60416e-17	0.451623	-1.14681	1.10646e-14	1.35999e-13	0.865514	-0.20837	0.190337	0.621872
106292456	NC_027752.1	4673443	4676473	-	LOC106292456	XM_013728044.1	GO:0005886(plasma membrane)	NA	NA	NA	PREDICTED: probable serine/threonine-protein kinase abkC [Brassica oleracea var. oleracea]	NA	7.91661	6.86847	7.55552	6.87896	6.99642	6.56745	6.76485	5.53523	4.68287	6.76485	5.53523	4.68287	7.91661	6.86847	7.55552	6.87896	6.99642	6.56745	0.760183	-0.395581	0.048501	0.0910525	0.915053	-0.128073	0.376564	0.505577	0.830753	-0.267508	0.152689	0.570367
106292457	NC_027752.1	4635618	4639023	-	LOC106292457	XM_013728045.1	GO:0005516(calmodulin binding);GO:0005794(Golgi apparatus);GO:0005886(plasma membrane);GO:0006952(defense response);GO:0008219(cell death);GO:0009506(plasmodesma);GO:0009607(response to biotic stimulus);GO:0009620(response to fungus);GO:0009817(defense response to fungus, incompatible interaction);GO:0016021(integral component of membrane);GO:0031348(negative regulation of defense response)	NA	NA	NA	PREDICTED: MLO-like protein 2 [Brassica oleracea var. oleracea]	NA	35.5712	40.7455	26.9738	15.1302	14.3181	18.252	16.756	14.3878	17.62	16.756	14.3878	17.62	35.5712	40.7455	26.9738	15.1302	14.3181	18.252	0.472103	-1.08283	9.71568e-10	6.41811e-09	0.461806	-1.11464	2.01879e-10	1.67563e-09	1.0223	0.0318122	0.602125	0.907633
106292458	NC_027752.1	4632658	4635621	+	LOC106292458	XM_013728046.1	GO:0005351(carbohydrate:proton symporter activity);GO:0005355(glucose transmembrane transporter activity);GO:0005634(nucleus);GO:0005737(cytoplasm);GO:0005773(vacuole);GO:0005886(plasma membrane);GO:0009506(plasmodesma);GO:0015144(carbohydrate transmembrane transporter activity);GO:0015145(monosaccharide transmembrane transporter activity);GO:0015749(monosaccharide transmembrane transport);GO:001…	NA	NA	NA	PREDICTED: sugar transport protein 1-like [Brassica oleracea var. oleracea]	NA	62.5855	74.5005	78.163	61.213	50.553	71.8892	56.5246	50.3954	53.3653	56.5246	50.3954	53.3653	62.5855	74.5005	78.163	61.213	50.553	71.8892	0.744651	-0.425364	0.00230716	0.00618209	0.853222	-0.229007	0.116377	0.201793	0.872752	-0.196357	0.216535	0.655189
106292459	NC_027752.1	4558457	4562319	+	LOC106292459	XM_013728053.1;XM_013728047.1;XM_013728050.1;XM_013728051.1;XM_013728052.1;XM_013728049.1	GO:0005739(mitochondrion);GO:0008150(biological_process);GO:0016757(transferase activity, transferring glycosyl groups);GO:0016757(transferase activity, transferring glycosyl groups)	03013(RNA transport);03013(RNA transport)	K03252	NA	PREDICTED: uncharacterized protein LOC106292459 isoform X2 [Brassica oleracea var. oleracea];PREDICTED: uncharacterized protein LOC106292459 isoform X1 [Brassica oleracea var. oleracea]	NA	1.73008	3.25725	2.63038	8.95016	7.4333	8.82545	8.78606	9.75949	8.95393	8.78606	9.75949	8.95393	1.73008	3.25725	2.63038	8.95016	7.4333	8.82545	3.60994	1.85198	1.94964e-17	2.42637e-16	3.30925	1.72651	3.63563e-14	4.27422e-13	1.09086	0.125471	0.226549	0.666346
106292460	NC_027748.1	39906534	39907881	-	LOC106292460	XM_013728054.1	GO:0003824(catalytic activity);GO:0004477(methenyltetrahydrofolate cyclohydrolase activity);GO:0004488(methylenetetrahydrofolate dehydrogenase (NADP+) activity);GO:0005737(cytoplasm);GO:0005829(cytosol);GO:0006730(one-carbon metabolic process);GO:0009396(folic acid-containing compound biosynthetic process);GO:0009507(chloroplast);GO:0009853(photorespiration);GO:0035999(tetrahydrofolate interconve…	00670(One carbon pool by folate)	K00288	EC:1.5.1.5;EC:3.5.4.9	PREDICTED: bifunctional protein FolD 2-like [Brassica oleracea var. oleracea]	NA	0.906826	1.06156	1.38447	0.68161	0.666547	0.928121	0.790025	0.932076	1.18004	0.790025	0.932076	1.18004	0.906826	1.06156	1.38447	0.68161	0.666547	0.928121	0.865572	-0.208274	1	1	0.678907	-0.558714	1	1	1.27495	0.350439	1	1
106292461	NC_027752.1	4639935	4641640	+	LOC106292461	XM_013728055.1;XM_013728056.1	GO:0003674(molecular_function);GO:0005739(mitochondrion);GO:0008150(biological_process);GO:0009536(plastid);GO:0009536(plastid)	NA	NA	NA	PREDICTED: uncharacterized protein LOC106292461 isoform X1 [Brassica oleracea var. oleracea]	NA	1.97897	2.55021	1.65525	1.88997	1.33201	1.95906	2.25048	1.87664	1.84657	2.25048	1.87664	1.84657	1.97897	2.55021	1.65525	1.88997	1.33201	1.95906	0.965924	-0.0500182	0.969323	0.980658	0.837756	-0.255398	0.373376	0.502501	1.15299	0.20538	0.372256	0.791736
106292462	NC_027752.1	4619284	4620453	+	LOC106292462	XM_013728057.1	GO:0000149(SNARE binding);GO:0005484(SNAP receptor activity);GO:0005886(plasma membrane);GO:0006886(intracellular protein transport);GO:0006887(exocytosis);GO:0006906(vesicle fusion);GO:0012505(endomembrane system);GO:0016021(integral component of membrane);GO:0031201(SNARE complex);GO:0048278(vesicle docking);GO:0061025(membrane fusion)	04130(SNARE interactions in vesicular transport)	K08486	NA	PREDICTED: syntaxin-125-like [Brassica oleracea var. oleracea]	NA	0.0001	0.0001	0.0001	0.0001	0.0001	0.0001	0.0001	0.0001	0.0001	0.0001	0.0001	0.0001	0.0001	0.0001	0.0001	0.0001	0.0001	0.0001	1	0	1	1	1	0	1	1	1	0	1	1
106292463	NC_027752.1	4573626	4574959	-	LOC106292463	XM_013728058.1	GO:0003674(molecular_function);GO:0006979(response to oxidative stress)	NA	NA	NA	PREDICTED: uncharacterized protein LOC106292463 [Brassica oleracea var. oleracea]	NA	34.0684	27.6979	13.2911	19.7039	23.3999	34.2998	13.8105	21.1516	20.8791	13.8105	21.1516	20.8791	34.0684	27.6979	13.2911	19.7039	23.3999	34.2998	0.743981	-0.426662	0.167031	0.256498	1.03126	0.0444079	0.925778	0.95377	0.721429	-0.47107	0.0398943	0.285649
106292464	NC_027752.1	4563960	4566538	+	LOC106292464	XM_013728059.1	GO:0005768(endosome);GO:0005794(Golgi apparatus);GO:0005802(trans-Golgi network);GO:0005829(cytosol);GO:0005886(plasma membrane);GO:0015031(protein transport);GO:0016020(membrane);GO:0016021(integral component of membrane);GO:0022857(transmembrane transporter activity);GO:0030658(transport vesicle membrane)	NA	NA	NA	PREDICTED: secretory carrier-associated membrane protein 5 [Brassica oleracea var. oleracea]	NA	17.5049	17.125	18.0886	12.0846	12.6822	11.8167	10.7379	12.3585	10.6045	10.7379	12.3585	10.6045	17.5049	17.125	18.0886	12.0846	12.6822	11.8167	0.639262	-0.645521	0.000194464	0.00064148	0.69394	-0.527117	0.000584928	0.0019667	0.921206	-0.118405	0.619619	0.915054
106292465	NC_027752.1	4670008	4671505	+	LOC106292465	XM_013728060.1	GO:0003674(molecular_function);GO:0005886(plasma membrane);GO:0008150(biological_process);GO:0016021(integral component of membrane)	NA	NA	NA	PREDICTED: uncharacterized protein LOC106292465 [Brassica oleracea var. oleracea]	NA	10.2529	9.59607	8.989	14.7836	11.5978	16.4577	23.3133	16.7668	16.0456	23.3133	16.7668	16.0456	10.2529	9.59607	8.989	14.7836	11.5978	16.4577	1.94624	0.960693	1.47628e-07	7.65937e-07	1.48551	0.570961	0.00329079	0.00938633	1.31015	0.389732	0.0161455	0.166167
106292466	NC_027752.1	4676541	4678858	+	LOC106292466	XM_013728061.1	GO:0000184(nuclear-transcribed mRNA catabolic process, nonsense-mediated decay);GO:0003723(RNA binding);GO:0005515(protein binding);GO:0005634(nucleus);GO:0005654(nucleoplasm);GO:0005730(nucleolus);GO:0005737(cytoplasm);GO:0006417(regulation of translation);GO:0010628(positive regulation of gene expression);GO:0051028(mRNA transport)	03013(RNA transport);03015(mRNA surveillance pathway)	K14294	NA	PREDICTED: partner of Y14 and mago [Brassica oleracea var. oleracea]	NA	11.2848	12.5955	14.9511	11.5054	12.4719	10.9998	8.31948	8.39737	9.52737	8.31948	8.39737	9.52737	11.2848	12.5955	14.9511	11.5054	12.4719	10.9998	0.675852	-0.565222	0.00632235	0.0152566	0.900745	-0.15081	0.369874	0.499051	0.750325	-0.414412	0.0268065	0.227585
106292467	NC_027748.1	39905927	39906504	+	LOC106292467	XM_013728065.1;XR_001260188.1	GO:0003674(molecular_function);GO:0008150(biological_process);GO:0009507(chloroplast);GO:0009507(chloroplast)	NA	NA	NA	PREDICTED: cilia- and flagella-associated protein 20-like [Brassica oleracea var. oleracea];PREDICTED: cilia- and flagella-associated protein 20 [Brassica rapa]	NA	0.0001	0.0001	0.0001	0.0001	0.0001	0.0001	0.0001	0.0001	0.0001	0.0001	0.0001	0.0001	0.0001	0.0001	0.0001	0.0001	0.0001	0.0001	1	0	1	1	1	0	1	1	1	0	1	1
106292468	NC_027752.1	4617674	4619033	-	LOC106292468	XM_013728062.1	GO:0003674(molecular_function);GO:0005634(nucleus);GO:0008150(biological_process)	NA	NA	NA	PREDICTED: ribosomal RNA-processing protein 17-like [Brassica oleracea var. oleracea]	NA	27.6331	33.338	33.3342	28.3286	23.5467	23.728	24.9343	26.1597	24.3338	24.9343	26.1597	24.3338	27.6331	33.338	33.3342	28.3286	23.5467	23.728	0.799825	-0.322243	0.0620846	0.112468	0.801687	-0.318889	0.0341777	0.0724181	0.997678	-0.0033542	0.771405	0.957836
106292469	NC_027752.1	4623015	4624646	+	LOC106292469	XM_013728063.1	GO:0003674(molecular_function);GO:0005634(nucleus);GO:0008150(biological_process)	NA	NA	NA	PREDICTED: F-box protein At1g61340-like isoform X1 [Brassica rapa]	NA	0.172107	0.0001	0.063095	0.0001	0.0001	0.0001	0.0001	0.0001	0.0001	0.0001	0.0001	0.0001	0.172107	0.0001	0.063095	0.0001	0.0001	0.0001	0.00127496	-9.61534	1	1	0.00127496	-9.61534	1	1	1	0	1	1
106292470	NC_027752.1	4601003	4602425	+	LOC106292470	XR_001260187.1	GO:0005634(nucleus);GO:0009055(electron transfer activity);GO:0015035(protein disulfide oxidoreductase activity);GO:0045454(cell redox homeostasis)	NA	NA	NA	uncharacterized protein At5g39865 [Brassica napus]	NA	0.153377	0.0001	0.0001	0.0001	0.0001	0.0001	0.0001	0.0001	0.0001	0.0001	0.0001	0.0001	0.153377	0.0001	0.0001	0.0001	0.0001	0.0001	0.00195342	-8.99978	1	1	0.00195342	-8.99978	1	1	1	0	1	1
106292471	NC_027752.1	5728709	5730503	-	LOC106292471	XM_013728064.1	NA	NA	NA	NA		NA	131.117	145.983	155.444	12.445	13.6057	14.4775	4.26223	6.4454	2.92271	4.26223	6.4454	2.92271	131.117	145.983	155.444	12.445	13.6057	14.4775	0.031512	-4.98795	1.76925e-92	4.3216e-90	0.0936972	-3.41585	3.87662e-117	3.73149e-114	0.336318	-1.5721	1.32837e-08	2.40919e-06
106292472	NC_027752.1	2469235	2475534	+	LOC106292472	XM_013728066.1	GO:0003677(DNA binding);GO:0003678(DNA helicase activity);GO:0003723(RNA binding);GO:0004004(ATP-dependent RNA helicase activity);GO:0005634(nucleus);GO:0005737(cytoplasm);GO:0006259(DNA metabolic process);GO:0006396(RNA processing)	03018(RNA degradation)	K14442	EC:3.6.4.13	PREDICTED: ATP-dependent RNA helicase DHX36 [Brassica oleracea var. oleracea]	NA	5.4328	4.69311	4.99446	5.45988	4.94119	4.56001	4.62721	4.66672	4.52408	4.62721	4.66672	4.52408	5.4328	4.69311	4.99446	5.45988	4.94119	4.56001	0.913868	-0.129943	0.549442	0.65452	0.989465	-0.0152794	0.849782	0.901808	0.923598	-0.114663	0.575627	0.896919
106292473	NC_027752.1	2483809	2489703	-	LOC106292473	XM_013728067.1	GO:0005634(nucleus)	03008(Ribosome biogenesis in eukaryotes)	K14569	NA	PREDICTED: ribosome biogenesis protein bms1 [Brassica oleracea var. oleracea]	NA	12.6115	11.7816	13.1452	16.8406	15.2917	14.1916	14.6583	14.0788	13.1849	14.6583	14.0788	13.1849	12.6115	11.7816	13.1452	16.8406	15.2917	14.1916	1.11678	0.159348	0.124189	0.201379	1.23405	0.303397	0.0286338	0.0622734	0.904976	-0.144049	0.35423	0.78094
106292474	NC_027752.1	2479779	2483586	-	LOC106292474	XM_013728068.1;XM_013728069.1	NA	NA	NA	NA	hypothetical protein DY000_00010643 [Brassica cretica];PREDICTED: pentatricopeptide repeat-containing protein At1g06710, mitochondrial isoform X2 [Brassica oleracea var. oleracea]	NA	1.79267	1.5883	1.69965	2.36717	2.36486	2.05636	0.0634804	2.29675	2.20436	0.0634804	2.29675	2.20436	1.79267	1.5883	1.69965	2.36717	2.36486	2.05636	0.898432	-0.154519	0.882953	0.921518	1.33613	0.418063	0.0446987	0.0908906	0.672412	-0.572582	0.453001	0.838986
106292475	NC_027752.1	2520810	2527102	-	LOC106292475	XM_013728070.1	GO:0004674(protein serine/threonine kinase activity);GO:0005524(ATP binding);GO:0005886(plasma membrane);GO:0006468(protein phosphorylation);GO:0007169(transmembrane receptor protein tyrosine kinase signaling pathway);GO:0009507(chloroplast);GO:0009755(hormone-mediated signaling pathway);GO:0016301(kinase activity)	NA	NA	NA	PREDICTED: probable LRR receptor-like serine/threonine-protein kinase At1g06840 [Brassica oleracea var. oleracea]	NA	31.8864	31.0741	35.2277	25.7571	26.1193	26.8475	24.2195	26.5943	25.4443	24.2195	26.5943	25.4443	31.8864	31.0741	35.2277	25.7571	26.1193	26.8475	0.776652	-0.36466	0.00835004	0.0195756	0.801765	-0.318748	0.00782916	0.020187	0.968677	-0.0459118	0.960961	0.996351
106292476	NC_027752.1	2506179	2509695	+	LOC106292476	XM_013728071.1;XM_013728072.1	GO:0000139(Golgi membrane);GO:0005794(Golgi apparatus);GO:0016021(integral component of membrane);GO:0016051(carbohydrate biosynthetic process);GO:0016757(transferase activity, transferring glycosyl groups);GO:0045489(pectin biosynthetic process);GO:0047262(polygalacturonate 4-alpha-galacturonosyltransferase activity);GO:0071555(cell wall organization);GO:0071555(cell wall organization)	00520(Amino sugar and nucleotide sugar metabolism);00520(Amino sugar and nucleotide sugar metabolism)	K13648	EC:2.4.1.43	PREDICTED: probable galacturonosyltransferase 6 isoform X1 [Brassica oleracea var. oleracea];PREDICTED: probable galacturonosyltransferase 6 isoform X2 [Brassica oleracea var. oleracea]	NA	12.1165	11.4154	11.9175	9.50733	10.7267	11.1294	10.7928	9.45487	11.4288	10.7928	9.45487	11.4288	12.1165	11.4154	11.9175	9.50733	10.7267	11.1294	0.89357	-0.162347	0.412928	0.528406	0.884738	-0.176678	0.204143	0.316521	1.00998	0.0143314	0.691954	0.937334
106292477	NC_027752.1	2510894	2513565	-	LOC106292477	XM_013728073.1;XR_001260189.1	GO:0004806(triglyceride lipase activity);GO:0006629(lipid metabolic process);GO:0008970(phosphatidylcholine 1-acylhydrolase activity);GO:0009507(chloroplast);GO:0016042(lipid catabolic process);GO:0047714(galactolipase activity);GO:0047714(galactolipase activity)	00220(Arginine biosynthesis);00564(Glycerophospholipid metabolism);00592(alpha-Linolenic acid metabolism);00592(alpha-Linolenic acid metabolism)	K00145;K16818	EC:1.2.1.38;EC:3.1.1.32	PREDICTED: phospholipase A1-Igamma1, chloroplastic [Brassica oleracea var. oleracea]	NA	64.6854	62.6266	32.0989	42.3485	40.6369	42.803	40.7372	41.521	50.4598	40.7372	41.521	50.4598	64.6854	62.6266	32.0989	42.3485	40.6369	42.803	0.832553	-0.264386	0.293301	0.404795	0.789083	-0.341752	0.0937705	0.169135	1.05509	0.0773662	0.286532	0.725609
106292478	NC_027752.1	2489870	2492604	+	LOC106292478	XM_013728074.1	GO:0005634(nucleus);GO:0005737(cytoplasm);GO:0016301(kinase activity)	00051(Fructose and mannose metabolism);00500(Starch and sucrose metabolism);00520(Amino sugar and nucleotide sugar metabolism)	K00847	EC:2.7.1.4	PREDICTED: fructokinase-1 [Brassica oleracea var. oleracea]	NA	8.68224	8.9559	8.67962	9.31862	8.31619	7.57654	8.78288	9.27569	7.97814	8.78288	9.27569	7.97814	8.68224	8.9559	8.67962	9.31862	8.31619	7.57654	0.989321	-0.0154897	0.888048	0.924984	0.957959	-0.0619634	0.634664	0.740826	1.03274	0.0464737	0.524948	0.875841
106292479	NC_027752.1	2477005	2479552	-	LOC106292479	XM_013728077.1;XM_013728075.1;XM_013728076.1	GO:0004715(non-membrane spanning protein tyrosine kinase activity);GO:0005524(ATP binding);GO:0005886(plasma membrane);GO:0009506(plasmodesma);GO:0016301(kinase activity);GO:0019901(protein kinase binding);GO:0019901(protein kinase binding)	04626(Plant-pathogen interaction);04626(Plant-pathogen interaction)	K13436	EC:2.7.11.1	PREDICTED: PTI1-like tyrosine-protein kinase 1 [Brassica oleracea var. oleracea]	NA	2.71252	1.37342	2.0495	2.12782	2.04859	2.16786	3.18223	2.66828	2.23119	3.18223	2.66828	2.23119	2.71252	1.37342	2.0495	2.12782	2.04859	2.16786	1.31722	0.397493	0.157464	0.244366	1.03404	0.0482872	0.904991	0.940215	1.27386	0.349205	0.114215	0.504514
106292480	NC_027748.1	13401085	13402866	-	LOC106292480	XM_013728088.1;XM_013728080.1;XM_013728104.1;XM_013728097.1	GO:0008270(zinc ion binding);GO:0061630(ubiquitin protein ligase activity);GO:0061630(ubiquitin protein ligase activity)	NA	NA	NA	PREDICTED: E3 ubiquitin-protein ligase At4g11680 [Brassica oleracea var. oleracea]	NA	3.4832	2.66996	2.6284	0.315479	0.395144	0.445399	0.250271	0.166185	0.0810563	0.250271	0.166185	0.0810563	3.4832	2.66996	2.6284	0.315479	0.395144	0.445399	0.0566542	-4.14167	1.53185e-22	2.69251e-21	0.131642	-2.92531	1.53425e-18	2.54074e-17	0.430366	-1.21636	1	1
106292481	NC_027752.1	2498592	2500921	-	LOC106292481	XM_013728078.1	GO:0005515(protein binding);GO:0005737(cytoplasm);GO:0005794(Golgi apparatus);GO:0005829(cytosol);GO:0008168(methyltransferase activity);GO:0009646(response to absence of light);GO:0009651(response to salt stress);GO:0009723(response to ethylene);GO:0032259(methylation);GO:0090549(response to carbon starvation)	NA	NA	NA	PREDICTED: uncharacterized protein LOC106292481 [Brassica oleracea var. oleracea]	NA	5.90289	4.95064	5.09231	6.20106	5.76927	5.09799	6.47554	4.4257	5.29041	6.47554	4.4257	5.29041	5.90289	4.95064	5.09231	6.20106	5.76927	5.09799	1.01542	0.0220699	0.782558	0.847131	1.07039	0.0981413	0.664182	0.764157	0.948637	-0.0760714	0.85363	0.975362
106292482	NC_027752.1	2475763	2477139	+	LOC106292482	XM_013728079.1	GO:0005509(calcium ion binding);GO:0008266(poly(U) RNA binding);GO:0009507(chloroplast);GO:0009534(chloroplast thylakoid);GO:0009535(chloroplast thylakoid membrane);GO:0009543(chloroplast thylakoid lumen);GO:0009570(chloroplast stroma);GO:0009579(thylakoid);GO:0009654(photosystem II oxygen evolving complex);GO:0009941(chloroplast envelope);GO:0019684(photosynthesis, light reaction);GO:0019898(ext…	00195(Photosynthesis)	K02717	NA	PREDICTED: oxygen-evolving enhancer protein 2, chloroplastic [Brassica oleracea var. oleracea]	NA	11.556	13.4026	15.9855	39.621	38.9132	39.5473	54.5035	51.4338	46.9141	54.5035	51.4338	46.9141	11.556	13.4026	15.9855	39.621	38.9132	39.5473	3.73317	1.9004	5.01248e-37	1.88363e-35	2.88397	1.52806	3.76011e-23	8.68858e-22	1.29446	0.372346	0.000148128	0.00562248
106292483	NC_027752.1	2492963	2494051	-	LOC106292483	XM_013728081.1	GO:0000786(nucleosome);GO:0003677(DNA binding);GO:0005634(nucleus);GO:0005730(nucleolus);GO:0005739(mitochondrion);GO:0006334(nucleosome assembly)	NA	NA	NA	histone H1.1-like [Brassica napus]	NA	116.838	117.407	124.145	91.9483	102.678	97.099	89.6219	79.6429	83.6232	89.6219	79.6429	83.6232	116.838	117.407	124.145	91.9483	102.678	97.099	0.705621	-0.503034	0.000104114	0.000359348	0.813987	-0.296922	0.0132696	0.0318772	0.866871	-0.206111	0.107919	0.491641
106292484	NC_027752.1	2509886	2510678	+	LOC106292484	XM_013728082.1	GO:0003674(molecular_function);GO:0009507(chloroplast);GO:0009523(photosystem II);GO:0009535(chloroplast thylakoid membrane);GO:0015979(photosynthesis);GO:0016021(integral component of membrane);GO:0042549(photosystem II stabilization)	00195(Photosynthesis)	K02721	NA	PREDICTED: photosystem II reaction center W protein, chloroplastic-like [Brassica oleracea var. oleracea]	NA	3.22572	1.89801	1.58414	3.46869	2.6639	2.76655	4.01214	1.5979	2.76779	4.01214	1.5979	2.76779	3.22572	1.89801	1.58414	3.46869	2.6639	2.76655	1.24896	0.320723	0.421605	0.536698	1.32667	0.407811	0.312035	0.438653	0.941421	-0.087088	0.925311	0.99007
106292485	NC_027752.1	2519882	2520552	+	LOC106292485	XM_013728083.1	GO:0004519(endonuclease activity);GO:0005634(nucleus);GO:0005737(cytoplasm);GO:0005777(peroxisome);GO:0006995(cellular response to nitrogen starvation);GO:0009055(electron transfer activity);GO:0010468(regulation of gene expression);GO:0015035(protein disulfide oxidoreductase activity);GO:0045454(cell redox homeostasis);GO:0046872(metal ion binding);GO:0051537(2 iron, 2 sulfur cluster binding)	NA	NA	NA	PREDICTED: monothiol glutaredoxin-S11 [Brassica oleracea var. oleracea]	NA	1.78506	3.82213	1.13411	0.591559	0.504532	0.446371	0.761215	0.63365	0.428616	0.761215	0.63365	0.428616	1.78506	3.82213	1.13411	0.591559	0.504532	0.446371	0.270494	-1.88633	0.000477237	0.00146615	0.228808	-2.12779	4.34063e-05	0.000180167	1.18219	0.24146	1	1
106292486	NC_027752.1	724037	726267	+	LOC106292486	XM_013728084.1	GO:0005576(extracellular region);GO:0005618(cell wall);GO:0009505(plant-type cell wall);GO:0030599(pectinesterase activity);GO:0042545(cell wall modification);GO:0045330(aspartyl esterase activity);GO:0045490(pectin catabolic process)	00040(Pentose and glucuronate interconversions)	K01051	EC:3.1.1.11	PREDICTED: probable pectinesterase/pectinesterase inhibitor 7 [Brassica oleracea var. oleracea]	NA	8.2822	7.86886	5.79224	1.71228	1.69831	1.6185	1.92172	2.00629	2.18657	1.92172	2.00629	2.18657	8.2822	7.86886	5.79224	1.71228	1.69831	1.6185	0.278654	-1.84345	1.31201e-15	1.42735e-14	0.229185	-2.12541	1.75398e-21	3.64548e-20	1.21584	0.281958	0.172612	0.597507
106292487	NC_027752.1	46461921	46479346	+	LOC106292487	XM_013728085.1	GO:0005829(cytosol);GO:0008270(zinc ion binding);GO:0009506(plasmodesma);GO:0009620(response to fungus);GO:0009640(photomorphogenesis);GO:0009733(response to auxin);GO:0009734(auxin-activated signaling pathway);GO:0009826(unidimensional cell growth);GO:0009926(auxin polar transport);GO:0010311(lateral root formation);GO:0016020(membrane);GO:0016021(integral component of membrane);GO:0048281(inflo…	NA	NA	NA	PREDICTED: auxin transport protein BIG [Brassica oleracea var. oleracea]	NA	16.5299	15.6999	17.4008	17.1719	17.2173	18.0024	15.4728	17.2074	15.5392	15.4728	17.2074	15.5392	16.5299	15.6999	17.4008	17.1719	17.2173	18.0024	0.971565	-0.0416176	0.988136	0.993754	1.05563	0.0781034	0.588699	0.703051	0.920366	-0.119721	0.421227	0.821441
106292488	NC_027752.1	1680806	1683335	+	LOC106292488	XM_013728086.1;XM_013728089.1;XM_013728090.1;XM_013728087.1	GO:0000209(protein polyubiquitination);GO:0004842(ubiquitin-protein transferase activity);GO:0005524(ATP binding);GO:0005634(nucleus);GO:0005737(cytoplasm);GO:0006281(DNA repair);GO:0006511(ubiquitin-dependent protein catabolic process);GO:0009910(negative regulation of flower development);GO:0009965(leaf morphogenesis);GO:0010228(vegetative to reproductive phase transition of meristem);GO:003162…	04120(Ubiquitin mediated proteolysis);04120(Ubiquitin mediated proteolysis)	K10573	EC:2.3.2.23	PREDICTED: ubiquitin-conjugating enzyme E2 1-like [Brassica oleracea var. oleracea]	NA	0.0001	0.0923189	0.0001	0.0001	0.120518	0.106569	0.0399153	0.0964752	0.189607	0.0399153	0.0964752	0.189607	0.0001	0.0923189	0.0001	0.0001	0.120518	0.106569	3.52357	1.81704	1	1	2.45557	1.29606	1	1	1.43493	0.52098	1	1
106292489	NC_027748.1	9580743	9581988	-	LOC106292489	XM_013728120.1	GO:0005198(structural molecule activity);GO:0005739(mitochondrion);GO:0008150(biological_process);GO:0009507(chloroplast);GO:0009534(chloroplast thylakoid);GO:0009535(chloroplast thylakoid membrane);GO:0009579(thylakoid);GO:0010287(plastoglobule);GO:0031977(thylakoid lumen)	NA	NA	NA	PREDICTED: plastid lipid-associated protein 2, chloroplastic [Brassica oleracea var. oleracea]	NA	2.85937	1.90169	3.18521	5.4481	5.34034	6.62172	7.79854	5.11632	5.79677	7.79854	5.11632	5.79677	2.85937	1.90169	3.18521	5.4481	5.34034	6.62172	2.35477	1.23558	4.18398e-06	1.80048e-05	2.19098	1.13158	1.7579e-05	7.80099e-05	1.07475	0.104005	0.523085	0.874958
106292490	NC_027752.1	42994715	42997836	+	LOC106292490	XM_013728091.1	GO:0004794(L-threonine ammonia-lyase activity);GO:0006566(threonine metabolic process);GO:0009097(isoleucine biosynthetic process);GO:0009507(chloroplast);GO:0030170(pyridoxal phosphate binding)	00260(Glycine, serine and threonine metabolism);00290(Valine, leucine and isoleucine biosynthesis)	K01754	EC:4.3.1.19	PREDICTED: threonine dehydratase biosynthetic, chloroplastic-like [Brassica oleracea var. oleracea]	NA	12.3032	13.4401	14.1922	19.2968	16.3586	17.32	15.2111	17.3791	16.3064	15.2111	17.3791	16.3064	12.3032	13.4401	14.1922	19.2968	16.3586	17.32	1.22439	0.292065	0.0167385	0.0360892	1.32653	0.407652	0.00391676	0.0109666	0.923007	-0.115587	0.533433	0.879273
106292491	NC_027752.1	43003421	43006227	+	LOC106292491	XM_013728092.1	GO:0005737(cytoplasm);GO:0006221(pyrimidine nucleotide biosynthetic process);GO:0006225(UDP biosynthetic process);GO:0008652(cellular amino acid biosynthetic process);GO:0009041(uridylate kinase activity)	00240(Pyrimidine metabolism)	K09903	EC:2.7.4.22	PREDICTED: uncharacterized protein LOC106292491 [Brassica oleracea var. oleracea]	NA	7.00278	6.79038	7.16366	9.00279	7.68506	8.18441	8.13631	7.41003	7.41929	8.13631	7.41003	7.41929	7.00278	6.79038	7.16366	9.00279	7.68506	8.18441	1.09586	0.132057	0.285594	0.396129	1.18683	0.247118	0.146043	0.242685	0.923343	-0.115061	0.592039	0.904248
106292492	NC_027752.1	42989668	42992605	+	LOC106292492	XM_013728093.1	GO:0000124(SAGA complex);GO:0001102(RNA polymerase II activating transcription factor binding);GO:0003677(DNA binding);GO:0004402(histone acetyltransferase activity);GO:0005634(nucleus);GO:0005669(transcription factor TFIID complex);GO:0006355(regulation of transcription, DNA-templated);GO:0017025(TBP-class protein binding);GO:0043966(histone H3 acetylation);GO:0046982(protein heterodimerization …	03022(Basal transcription factors)	K03126	NA	PREDICTED: transcription initiation factor TFIID subunit 12 [Brassica oleracea var. oleracea]	NA	9.86735	8.86468	10.281	10.204	9.09824	8.67023	7.31799	8.81353	8.2396	7.31799	8.81353	8.2396	9.86735	8.86468	10.281	10.204	9.09824	8.67023	0.840006	-0.251529	0.211549	0.310855	0.964134	-0.0526944	0.686108	0.78129	0.871254	-0.198835	0.294602	0.735064
106292493	NC_027752.1	42998214	42999978	+	LOC106292493	XM_013728094.1	GO:0003700(DNA binding transcription factor activity);GO:0005515(protein binding);GO:0005634(nucleus);GO:0005886(plasma membrane);GO:0006355(regulation of transcription, DNA-templated);GO:0010629(negative regulation of gene expression);GO:1900037(regulation of cellular response to hypoxia)	NA	NA	NA	PREDICTED: uncharacterized protein LOC106292493 [Brassica oleracea var. oleracea]	NA	1.67325	1.99404	1.76318	4.61835	10.4596	5.06521	1.55544	1.38943	3.79913	1.55544	1.38943	3.79913	1.67325	1.99404	1.76318	4.61835	10.4596	5.06521	1.24188	0.312525	0.338918	0.453655	3.70928	1.89114	8.5185e-10	6.64607e-09	0.334803	-1.57862	8.07905e-05	0.003457
106292494	NC_027752.1	42976470	42978726	+	LOC106292494	XM_013728095.1;XM_013728096.1	GO:0003993(acid phosphatase activity);GO:0004722(protein serine/threonine phosphatase activity);GO:0005576(extracellular region);GO:0016020(membrane);GO:0016787(hydrolase activity);GO:0046872(metal ion binding);GO:0046872(metal ion binding)	NA	NA	NA	PREDICTED: probable inactive purple acid phosphatase 16 [Brassica oleracea var. oleracea]	NA	1.38477	1.00842	0.974389	0.089917	0.238395	0.0001	0.209198	0.261844	0.230916	0.209198	0.261844	0.230916	1.38477	1.00842	0.974389	0.089917	0.238395	0.0001	0.208446	-2.26226	1.28708e-07	6.72878e-07	0.0975215	-3.35814	2.27742e-06	1.16025e-05	2.13743	1.09588	1	1
106292495	NC_027752.1	43031994	43034740	-	LOC106292495	XM_013728098.1	GO:0005576(extracellular region);GO:0016042(lipid catabolic process);GO:0016298(lipase activity);GO:0016788(hydrolase activity, acting on ester bonds);GO:0052689(carboxylic ester hydrolase activity)	NA	NA	NA	PREDICTED: GDSL esterase/lipase At3g09930 [Brassica oleracea var. oleracea]	NA	1.04784	1.00851	1.57049	2.53673	2.31481	2.12754	2.48414	2.76332	2.25088	2.48414	2.76332	2.25088	1.04784	1.00851	1.57049	2.53673	2.31481	2.12754	2.06746	1.04786	0.000506833	0.00154796	1.92428	0.944322	0.00269941	0.00785964	1.0744	0.103537	0.557564	0.890196
106292496	NC_027752.1	43019000	43020501	-	LOC106292496	XM_013728100.1;XM_013728099.1	GO:0004722(protein serine/threonine phosphatase activity);GO:0004725(protein tyrosine phosphatase activity);GO:0005739(mitochondrion);GO:0005829(cytosol);GO:0016787(hydrolase activity);GO:0035335(peptidyl-tyrosine dephosphorylation);GO:0035970(peptidyl-threonine dephosphorylation);GO:0070262(peptidyl-serine dephosphorylation);GO:0070262(peptidyl-serine dephosphorylation)	NA	NA	NA	PREDICTED: uncharacterized protein LOC106292496 isoform X2 [Brassica oleracea var. oleracea];PREDICTED: uncharacterized protein LOC106292496 isoform X1 [Brassica oleracea var. oleracea]	NA	7.43798	8.42537	8.27041	10.5347	9.94296	9.21036	10.7749	11.1747	11.7105	10.7749	11.1747	11.7105	7.43798	8.42537	8.27041	10.5347	9.94296	9.21036	1.39473	0.479985	0.00521436	0.0128757	1.23015	0.298829	0.125317	0.214738	1.13379	0.181156	0.16409	0.586233
106292498	NC_027752.1	42979993	42982106	+	LOC106292498	XM_013728101.1	GO:0008150(biological_process);GO:0009507(chloroplast);GO:0009535(chloroplast thylakoid membrane);GO:0010287(plastoglobule)	NA	NA	NA	PREDICTED: LOW QUALITY PROTEIN: heme-binding-like protein At3g10130, chloroplastic [Brassica oleracea var. oleracea]	NA	3.87018	4.18431	3.73811	2.49233	1.92329	2.38896	3.8619	3.20692	2.84097	3.8619	3.20692	2.84097	3.87018	4.18431	3.73811	2.49233	1.92329	2.38896	0.840339	-0.250956	0.394734	0.510773	0.577021	-0.793304	0.00167981	0.00512393	1.45634	0.542348	0.0261337	0.224293
106292499	NC_027752.1	42992629	42994582	-	LOC106292499	XM_013728102.1	GO:0003755(peptidyl-prolyl cis-trans isomerase activity);GO:0005528(FK506 binding);GO:0005634(nucleus);GO:0009507(chloroplast);GO:0009534(chloroplast thylakoid);GO:0009535(chloroplast thylakoid membrane);GO:0009543(chloroplast thylakoid lumen);GO:0009579(thylakoid)	NA	NA	NA	PREDICTED: peptidyl-prolyl cis-trans isomerase FKBP16-4, chloroplastic [Brassica oleracea var. oleracea]	NA	1.04511	1.31172	2.07781	1.5578	1.98636	3.01444	3.11278	2.80888	2.98813	3.11278	2.80888	2.98813	1.04511	1.31172	2.07781	1.5578	1.98636	3.01444	2.00914	1.00658	0.0031039	0.00806762	1.47895	0.564573	0.156018	0.25603	1.35849	0.442003	0.136516	0.545664
106292500	NC_027752.1	43011999	43013838	-	LOC106292500	XM_013728103.1	GO:0005634(nucleus);GO:0005886(plasma membrane);GO:0008017(microtubule binding);GO:0080185(effector dependent induction by symbiont of host immune response);GO:1900426(positive regulation of defense response to bacterium)	NA	NA	NA	unnamed protein product [Brassica oleracea]	NA	57.2529	60.2046	59.54	40.7503	34.9791	37.1308	33.215	31.0393	27.8287	33.215	31.0393	27.8287	57.2529	60.2046	59.54	40.7503	34.9791	37.1308	0.52025	-0.942722	1.59055e-11	1.25672e-10	0.637637	-0.649192	7.05178e-07	3.85669e-06	0.815903	-0.29353	0.0358533	0.268294
106292501	NC_027752.1	43041021	43041868	+	LOC106292501	XM_013728105.1	GO:0003674(molecular_function);GO:0005576(extracellular region);GO:0008150(biological_process)	NA	NA	NA	PREDICTED: proline-rich protein 3 [Brassica oleracea var. oleracea]	NA	5.82665	8.60783	11.941	11.5216	9.56409	8.82216	6.21733	8.68857	8.24502	6.21733	8.68857	8.24502	5.82665	8.60783	11.941	11.5216	9.56409	8.82216	0.877744	-0.188128	0.621114	0.716708	1.13393	0.181328	0.503676	0.627446	0.774074	-0.369456	0.145087	0.558693
106292502	NC_027752.1	42982627	42983921	-	LOC106292502	XM_013728106.1	GO:0003674(molecular_function);GO:0005634(nucleus);GO:0008150(biological_process)	NA	NA	NA	PREDICTED: uncharacterized protein LOC106292502 [Brassica oleracea var. oleracea]	NA	1.48275	1.35828	1.27996	1.05431	1.92284	2.18453	1.15855	1.42148	0.900624	1.15855	1.42148	0.900624	1.48275	1.35828	1.27996	1.05431	1.92284	2.18453	0.844615	-0.243633	0.571628	0.673906	1.25254	0.324851	0.394533	0.523878	0.674325	-0.568484	0.152085	0.569499
106292503	NC_027752.1	43006511	43007078	+	LOC106292503	XM_013728107.1	GO:0003674(molecular_function);GO:0005634(nucleus);GO:0006979(response to oxidative stress);GO:0009061(anaerobic respiration)	00660(C5-Branched dibasic acid metabolism);00290(Valine, leucine and isoleucine biosynthesis)	K00052	EC:1.1.1.85	PREDICTED: uncharacterized protein LOC106292503 [Brassica oleracea var. oleracea]	NA	7.17057	5.64221	6.42457	65.8694	49.8277	49.4485	53.0085	50.937	43.9096	53.0085	50.937	43.9096	7.17057	5.64221	6.42457	65.8694	49.8277	49.4485	7.68584	2.9422	1.27964e-55	1.04439e-53	8.58464	3.10176	3.23657e-56	3.86407e-54	0.895301	-0.159555	0.39471	0.805712
106292504	NC_027752.1	43031312	43031911	+	LOC106292504	XM_013728108.1	GO:0003674(molecular_function);GO:0005634(nucleus);GO:0008150(biological_process)	NA	NA	NA	PREDICTED: uncharacterized protein LOC106292504 [Brassica oleracea var. oleracea]	NA	18.6323	29.4139	27.2689	84.3208	49.582	59.3454	88.1789	88.0412	113.581	88.1789	88.0412	113.581	18.6323	29.4139	27.2689	84.3208	49.582	59.3454	3.84785	1.94405	1.25167e-26	2.82839e-25	2.56586	1.35944	1.38558e-10	1.16896e-09	1.49963	0.584608	0.000231481	0.00795816
106292505	NC_027752.1	43050977	43053194	-	LOC106292505	XR_001260190.1;XR_001260191.1;XR_001260192.1;XR_001260193.1;XR_001260194.1;XR_001260195.1;XR_001260196.1	GO:0000139(Golgi membrane);GO:0005794(Golgi apparatus);GO:0010413(glucuronoxylan metabolic process);GO:0010417(glucuronoxylan biosynthetic process);GO:0016021(integral component of membrane);GO:0016051(carbohydrate biosynthetic process);GO:0016757(transferase activity, transferring glycosyl groups);GO:0016758(transferase activity, transferring hexosyl groups);GO:0045489(pectin biosynthetic proces…	NA	NA	NA	probable galacturonosyltransferase 12 [Arabidopsis lyrata subsp. lyrata]	NA	6.98594	7.88782	7.45488	7.73145	7.18069	8.0246	9.44031	7.78715	5.74668	9.44031	7.78715	5.74668	6.98594	7.88782	7.45488	7.73145	7.18069	8.0246	1.02891	0.0411148	0.720019	0.797324	1.02723	0.038765	0.88339	0.925988	1.00163	0.00234972	0.841201	0.97205
106292506	NC_027748.1	2530838	2535078	+	LOC106292506	XM_013728115.1;XM_013728111.1	GO:0005737(cytoplasm);GO:0005829(cytosol);GO:0008270(zinc ion binding);GO:0009809(lignin biosynthetic process);GO:0016491(oxidoreductase activity);GO:0045551(cinnamyl-alcohol dehydrogenase activity);GO:0052747(sinapyl alcohol dehydrogenase activity);GO:0055114(oxidation-reduction process);GO:0055114(oxidation-reduction process)	00940(Phenylpropanoid biosynthesis);00940(Phenylpropanoid biosynthesis)	K00083	EC:1.1.1.195	PREDICTED: cinnamyl alcohol dehydrogenase 5 isoform X1 [Brassica oleracea var. oleracea]	NA	20.0251	24.9717	21.704	28.7025	29.2053	28.3006	35.5492	35.27	36.1926	35.5492	35.27	36.1926	20.0251	24.9717	21.704	28.7025	29.2053	28.3006	1.60436	0.681996	1.14233e-07	6.01703e-07	1.29247	0.370126	0.0103354	0.0256568	1.24132	0.31187	0.000795389	0.0204277
106292507	NC_027752.1	42978859	42979732	-	LOC106292507	XR_001260197.1	GO:0000002(mitochondrial genome maintenance);GO:0000150(recombinase activity);GO:0000400(four-way junction DNA binding);GO:0000730(DNA recombinase assembly);GO:0003677(DNA binding);GO:0003690(double-stranded DNA binding);GO:0003697(single-stranded DNA binding);GO:0004520(endodeoxyribonuclease activity);GO:0005524(ATP binding);GO:0005739(mitochondrion);GO:0006281(DNA repair);GO:0006310(DNA recombi…	03440(Homologous recombination)	K03553	NA	hypothetical protein BRARA_C03247 [Brassica rapa]	NA	0.0001	0.0001	0.0001	0.0001	0.0001	0.0001	0.0001	0.0001	0.0001	0.0001	0.0001	0.0001	0.0001	0.0001	0.0001	0.0001	0.0001	0.0001	1	0	1	1	1	0	1	1	1	0	1	1
106292508	NC_027752.1	43036445	43037115	+	LOC106292508	XR_001260198.1	NA	NA	NA	NA	PREDICTED: uncharacterized protein LOC103852985 isoform X1 [Brassica rapa]	NA	0.0001	0.0001	0.0001	0.0001	0.0001	0.0001	0.0001	0.0001	0.0001	0.0001	0.0001	0.0001	0.0001	0.0001	0.0001	0.0001	0.0001	0.0001	1	0	1	1	1	0	1	1	1	0	1	1
106292509	NC_027752.1	46587549	46588347	-	LOC106292509	XM_013728109.1	NA	NA	NA	NA		NA	0.0001	0.0001	0.0001	0.0001	0.0001	0.0001	0.0001	0.0001	0.0001	0.0001	0.0001	0.0001	0.0001	0.0001	0.0001	0.0001	0.0001	0.0001	1	0	1	1	1	0	1	1	1	0	1	1
106292510	NC_027752.1	46590415	46591033	-	LOC106292510	XM_013728110.1	GO:0005634(nucleus);GO:0016787(hydrolase activity)	NA	NA	NA	LOW QUALITY PROTEIN: protein ABHD17C [Brassica napus]	NA	0.0001	0.0001	0.0001	0.0001	0.0001	0.0001	0.0001	0.0001	0.0001	0.0001	0.0001	0.0001	0.0001	0.0001	0.0001	0.0001	0.0001	0.0001	1	0	1	1	1	0	1	1	1	0	1	1
106292511	NC_027752.1	7727268	7731542	+	LOC106292511	XR_001260202.1;XR_001260199.1;XR_001260201.1;XR_001260200.1	NA	NA	NA	NA	hypothetical protein DY000_00009854 [Brassica cretica];unnamed protein product [Brassica rapa]	NA	0.366285	0.668284	0.814145	0.487961	0.320535	0.553345	0.785293	0.748864	0.416435	0.785293	0.748864	0.416435	0.366285	0.668284	0.814145	0.487961	0.320535	0.553345	1.05511	0.0773902	0.802517	0.862548	0.736643	-0.440963	0.305035	0.431396	1.43232	0.518354	0.174268	0.599189
106292512	NC_027752.1	38466680	38469996	-	LOC106292512	XM_013728112.1	GO:0005737(cytoplasm);GO:0009507(chloroplast);GO:0019762(glucosinolate catabolic process);GO:0030246(carbohydrate binding);GO:0080028(nitrile biosynthetic process)	NA	NA	NA	unnamed protein product [Brassica oleracea]	NA	35.6027	35.7537	48.4711	13.617	12.0927	11.9313	6.46771	5.54635	9.33469	6.46771	5.54635	9.33469	35.6027	35.7537	48.4711	13.617	12.0927	11.9313	0.178162	-2.48874	1.10253e-33	3.56808e-32	0.314127	-1.67058	5.35504e-28	1.71283e-26	0.567166	-0.818156	2.19608e-05	0.00124876
106292514	NC_027752.1	24033631	24035222	-	LOC106292514	XR_001260203.1	NA	04141(Protein processing in endoplasmic reticulum)	K10661	EC:2.3.2.27	uncharacterized protein LOC111205592 [Brassica napus]	NA	1.79804	2.24765	2.21748	3.7432	2.47164	2.25907	2.86155	2.97039	2.85643	2.86155	2.97039	2.85643	1.79804	2.24765	2.21748	3.7432	2.47164	2.25907	1.38722	0.472194	0.0525632	0.0975945	1.35297	0.436135	0.14757	0.244841	1.02531	0.0360587	0.755831	0.953778
106292515	NC_027752.1	2385738	2389259	+	LOC106292515	XM_013728113.1;XM_013728114.1	GO:0003825(alpha,alpha-trehalose-phosphate synthase (UDP-forming) activity);GO:0004805(trehalose-phosphatase activity);GO:0005634(nucleus);GO:0005829(cytosol);GO:0005992(trehalose biosynthetic process);GO:0016757(transferase activity, transferring glycosyl groups);GO:0016791(phosphatase activity);GO:0070413(trehalose metabolism in response to stress);GO:0070413(trehalose metabolism in response to…	00500(Starch and sucrose metabolism);00500(Starch and sucrose metabolism)	K16055	EC:2.4.1.15;EC:3.1.3.12	PREDICTED: probable alpha,alpha-trehalose-phosphate synthase [UDP-forming] 7 [Brassica oleracea var. oleracea]	NA	22.5881	24.5403	21.2675	17.4855	15.3602	17.8814	16.7554	18.3646	17.7615	16.7554	18.3646	17.7615	22.5881	24.5403	21.2675	17.4855	15.3602	17.8814	0.773166	-0.371151	0.0120033	0.0269438	0.741669	-0.431153	0.00116004	0.00366516	1.04247	0.0600017	0.369449	0.789541
106292516	NC_027752.1	2390287	2393377	-	LOC106292516	XM_013728117.1;XM_013728116.1	GO:0004176(ATP-dependent peptidase activity);GO:0004222(metalloendopeptidase activity);GO:0005524(ATP binding);GO:0005739(mitochondrion);GO:0006508(proteolysis);GO:0007275(multicellular organism development);GO:0008237(metallopeptidase activity);GO:0008270(zinc ion binding);GO:0009507(chloroplast);GO:0009534(chloroplast thylakoid);GO:0009535(chloroplast thylakoid membrane);GO:0009579(thylakoid);G…	NA	NA	NA	PREDICTED: ATP-dependent zinc metalloprotease FTSH 8, chloroplastic [Brassica oleracea var. oleracea]	NA	4.36478	7.77597	4.53713	7.04467	8.81993	8.39037	9.07729	8.07022	7.82599	9.07729	8.07022	7.82599	4.36478	7.77597	4.53713	7.04467	8.81993	8.39037	1.4974	0.582462	0.00495378	0.0122944	1.45432	0.540345	0.0200235	0.0457676	1.02962	0.0421175	0.581546	0.899678
106292517	NC_027752.1	2380422	2382510	-	LOC106292517	XM_013728118.1	GO:0009507(chloroplast);GO:0016787(hydrolase activity)	03010(Ribosome)	K02885	NA	PREDICTED: protein ROOT PRIMORDIUM DEFECTIVE 1-like [Brassica oleracea var. oleracea]	NA	0.335553	0.394305	0.429819	0.963707	0.342269	0.662003	0.439635	0.488109	0.447619	0.439635	0.488109	0.447619	0.335553	0.394305	0.429819	0.963707	0.342269	0.662003	1.18599	0.246089	1	1	1.69701	0.762992	0.0887283	0.161745	0.698871	-0.516902	0.260636	0.702099
106292518	NC_027752.1	2393803	2395331	-	LOC106292518	XM_013728119.1	GO:0009507(chloroplast);GO:0016787(hydrolase activity)	03010(Ribosome)	K02885	NA	PREDICTED: protein ROOT PRIMORDIUM DEFECTIVE 1 [Brassica oleracea var. oleracea]	NA	0.380862	0.418847	0.220605	0.529982	0.369796	0.433649	0.429416	0.274804	0.285054	0.429416	0.274804	0.285054	0.380862	0.418847	0.220605	0.529982	0.369796	0.433649	0.969578	-0.0445711	1	1	1.30688	0.386126	1	1	0.741903	-0.430697	1	1
106292519	NC_027752.1	2396547	2398975	-	LOC106292519	XM_013728121.1	GO:0005777(peroxisome);GO:0009408(response to heat)	04141(Protein processing in endoplasmic reticulum)	K13993	NA	PREDICTED: uncharacterized protein LOC106292519 [Brassica oleracea var. oleracea]	NA	0.142833	0.0001	0.0001	2.66133	1.99839	3.60607	2.76737	4.57288	3.37381	2.76737	4.57288	3.37381	0.142833	0.0001	0.0001	2.66133	1.99839	3.60607	74.9063	6.22701	1.57174e-18	2.12164e-17	57.7894	5.85273	1.59631e-15	2.11209e-14	1.29619	0.374283	0.166914	0.590118
106292520	NC_027752.1	2389369	2390199	+	LOC106292520	XM_013728122.1	GO:0005575(cellular_component);GO:0008150(biological_process);GO:0016874(ligase activity)	NA	NA	NA	PREDICTED: uncharacterized protein LOC106292520 [Brassica oleracea var. oleracea]	NA	0.334981	0.429438	0.192052	0.208793	0.10279	0.893335	0.203936	0.171263	0.571606	0.203936	0.171263	0.571606	0.334981	0.429438	0.192052	0.208793	0.10279	0.893335	0.989894	-0.0146539	1	1	1.25975	0.333142	1	1	0.785784	-0.347796	1	1
106292521	NC_027752.1	41237211	41243339	-	LOC106292521	XM_013728123.1;XM_013728124.1	GO:0000166(nucleotide binding);GO:0000932(P-body);GO:0003729(mRNA binding);GO:0005515(protein binding);GO:0005634(nucleus);GO:0005829(cytosol);GO:0006397(mRNA processing);GO:0006402(mRNA catabolic process);GO:0009791(post-embryonic development);GO:0009965(leaf morphogenesis);GO:0010071(root meristem specification);GO:0010072(primary shoot apical meristem specification);GO:0031087(deadenylation-in…	03018(RNA degradation);03018(RNA degradation)	K12616	NA	PREDICTED: enhancer of mRNA-decapping protein 4-like isoform X1 [Brassica oleracea var. oleracea];PREDICTED: enhancer of mRNA-decapping protein 4-like isoform X2 [Brassica oleracea var. oleracea]	NA	25.1184	27.0958	32.0761	30.4847	30.2993	28.3267	29.5994	29.5018	29.2346	29.5994	29.5018	29.2346	25.1184	27.0958	32.0761	30.4847	30.2993	28.3267	1.04799	0.0676318	0.382797	0.498723	1.05719	0.0802317	0.587358	0.701913	0.991304	-0.0125999	0.75935	0.955429
106292522	NC_027748.1	8841822	8843328	-	LOC106292522	XM_013728128.1	GO:0000981(RNA polymerase II transcription factor activity, sequence-specific DNA binding);GO:0001135(transcription factor activity, RNA polymerase II transcription factor recruiting);GO:0003677(DNA binding);GO:0003700(DNA binding transcription factor activity);GO:0005634(nucleus);GO:0006351(transcription, DNA-templated);GO:0006355(regulation of transcription, DNA-templated);GO:0006357(regulation…	NA	NA	NA	PREDICTED: transcription factor MYB39 [Brassica oleracea var. oleracea]	NA	10.1811	7.75413	8.20167	11.6241	17.1489	20.7077	13.4813	10.2645	10.7367	13.4813	10.2645	10.7367	10.1811	7.75413	8.20167	11.6241	17.1489	20.7077	1.3193	0.399773	0.0262778	0.0536983	1.89313	0.920777	4.65614e-05	0.000192637	0.696887	-0.521004	0.0154725	0.161812
106292523	NC_027752.1	41285974	41291614	-	LOC106292523	XM_013728125.1	GO:0000166(nucleotide binding);GO:0000932(P-body);GO:0003729(mRNA binding);GO:0005515(protein binding);GO:0005634(nucleus);GO:0005829(cytosol);GO:0006397(mRNA processing);GO:0006402(mRNA catabolic process);GO:0009791(post-embryonic development);GO:0009965(leaf morphogenesis);GO:0010071(root meristem specification);GO:0010072(primary shoot apical meristem specification);GO:0031087(deadenylation-in…	03018(RNA degradation)	K12616	NA	PREDICTED: enhancer of mRNA-decapping protein 4-like [Brassica oleracea var. oleracea]	NA	14.8115	15.3384	16.3842	16.8861	16.4316	16.027	16.4334	16.1573	15.4102	16.4334	16.1573	15.4102	14.8115	15.3384	16.3842	16.8861	16.4316	16.027	1.03152	0.0447766	0.499334	0.609261	1.0604	0.0846067	0.564301	0.682334	0.972769	-0.0398302	0.990186	1
106292524	NC_027752.1	17038497	17041231	-	LOC106292524	XM_013728126.1	GO:0005739(mitochondrion);GO:0005783(endoplasmic reticulum);GO:0005789(endoplasmic reticulum membrane);GO:0016021(integral component of membrane);GO:0016491(oxidoreductase activity);GO:0018454(acetoacetyl-CoA reductase activity);GO:0045703(ketoreductase activity);GO:0055114(oxidation-reduction process)	00062(Fatty acid elongation);01040(Biosynthesis of unsaturated fatty acids)	K10251	EC:1.1.1.62;EC:1.1.1.330	PREDICTED: very-long-chain 3-oxoacyl-CoA reductase-like protein At1g24470 [Brassica oleracea var. oleracea]	NA	0.554199	0.568325	0.36309	0.557089	0.208192	0.408891	0.621597	0.42441	0.272784	0.621597	0.42441	0.272784	0.554199	0.568325	0.36309	0.557089	0.208192	0.408891	0.887708	-0.171843	1	1	0.790361	-0.339416	1	1	1.12317	0.167572	1	1
106292525	NC_027752.1	39972555	39974793	-	LOC106292525	XM_013728127.1	GO:0004497(monooxygenase activity);GO:0005506(iron ion binding);GO:0007623(circadian rhythm);GO:0016021(integral component of membrane);GO:0016705(oxidoreductase activity, acting on paired donors, with incorporation or reduction of molecular oxygen);GO:0019825(oxygen binding);GO:0020037(heme binding);GO:0055114(oxidation-reduction process)	NA	NA	NA	PREDICTED: cytochrome P450 72A13 [Brassica oleracea var. oleracea]	NA	4.55785	8.30108	4.25528	15.1278	17.2138	21.0835	24.7505	24.0897	24.5765	24.7505	24.0897	24.5765	4.55785	8.30108	4.25528	15.1278	17.2138	21.0835	4.28981	2.10091	1.31234e-20	2.02355e-19	3.12168	1.64232	8.46881e-11	7.31715e-10	1.3742	0.458591	0.00028354	0.0093092
106292526	NC_027752.1	9353175	9354800	-	LOC106292526	XM_013728129.1	GO:0005739(mitochondrion)	NA	NA	NA	unnamed protein product, partial [Brassica oleracea]	NA	37.9528	35.545	34.7221	42.7319	39.1934	39.7221	44.732	40.3503	42.2368	44.732	40.3503	42.2368	37.9528	35.545	34.7221	42.7319	39.1934	39.7221	1.17648	0.234483	0.0382287	0.0742265	1.12408	0.16874	0.244072	0.364032	1.04662	0.0657425	0.31603	0.752344
106292527	NC_027752.1	31371125	31372144	-	LOC106292527	XM_013728130.1;XM_013728131.1	GO:0003735(structural constituent of ribosome);GO:0005739(mitochondrion);GO:0005763(mitochondrial small ribosomal subunit);GO:0006412(translation);GO:0009507(chloroplast);GO:0015935(small ribosomal subunit);GO:0015935(small ribosomal subunit)	03010(Ribosome);03010(Ribosome)	K02946	NA	PREDICTED: 40S ribosomal protein S10, mitochondrial isoform X1 [Brassica oleracea var. oleracea];PREDICTED: 40S ribosomal protein S10, mitochondrial isoform X2 [Brassica oleracea var. oleracea]	NA	50.5457	51.6582	47.8896	56.4347	52.1197	50.9103	56.3049	56.5935	50.5253	56.3049	56.5935	50.5253	50.5457	51.6582	47.8896	56.4347	52.1197	50.9103	1.08881	0.122754	0.222329	0.32408	1.06244	0.0873749	0.579336	0.695106	1.02483	0.0353791	0.478307	0.85219
106292528	NC_027752.1	43907188	43909222	+	LOC106292528	XM_013728132.1;XM_013728133.1	GO:0004842(ubiquitin-protein transferase activity);GO:0005515(protein binding);GO:0005737(cytoplasm);GO:0009266(response to temperature stimulus);GO:0009651(response to salt stress);GO:0009737(response to abscisic acid);GO:0016567(protein ubiquitination);GO:0051087(chaperone binding);GO:0051087(chaperone binding)	04141(Protein processing in endoplasmic reticulum);04120(Ubiquitin mediated proteolysis);04120(Ubiquitin mediated proteolysis)	K09561	EC:2.3.2.27	PREDICTED: E3 ubiquitin-protein ligase CHIP isoform X1 [Brassica oleracea var. oleracea];PREDICTED: E3 ubiquitin-protein ligase CHIP isoform X2 [Brassica oleracea var. oleracea]	NA	26.3851	22.5775	23.4609	27.5982	22.8877	23.834	23.7422	27.0228	22.9741	23.7422	27.0228	22.9741	26.3851	22.5775	23.4609	27.5982	22.8877	23.834	1.01817	0.0259742	0.663086	0.75117	1.02619	0.0372924	0.879912	0.923306	0.992186	-0.0113182	0.803288	0.962904
106292529	NC_027752.1	743165	744772	-	LOC106292529	XM_013728134.1	GO:0003674(molecular_function);GO:0005634(nucleus);GO:0005737(cytoplasm);GO:0005829(cytosol);GO:0005886(plasma membrane);GO:0009506(plasmodesma);GO:0010449(root meristem growth);GO:0010628(positive regulation of gene expression);GO:0080037(negative regulation of cytokinin-activated signaling pathway);GO:2000012(regulation of auxin polar transport)	00590(Arachidonic acid metabolism)	K15730	EC:5.3.99.3	BnaC05g01500D [Brassica napus]	NA	61.5757	66.5816	67.6769	69.3793	65.9247	60.192	59.6118	54.3148	62.7476	59.6118	54.3148	62.7476	61.5757	66.5816	67.6769	69.3793	65.9247	60.192	0.902162	-0.148542	0.402907	0.518688	0.998273	-0.00249396	0.906962	0.941375	0.903723	-0.146048	0.350107	0.777756
106292530	NC_027752.1	12514462	12515646	+	LOC106292530	XM_013728135.1;XM_013728136.1;XM_013728137.1	NA	NA	NA	NA	PREDICTED: uncharacterized protein LOC106292530 isoform X1 [Brassica oleracea var. oleracea];PREDICTED: uncharacterized protein LOC106292530 isoform X2 [Brassica oleracea var. oleracea];PREDICTED: uncharacterized protein LOC106292530 isoform X3 [Brassica oleracea var. oleracea]	NA	39.8828	46.8995	49.8528	56.2179	58.5109	57.8582	69.739	62.9355	61.5428	69.739	62.9355	61.5428	39.8828	46.8995	49.8528	56.2179	58.5109	57.8582	1.42143	0.507343	5.21355e-05	0.000189487	1.26312	0.336995	0.0154719	0.0365017	1.12533	0.170348	0.0530882	0.335631
106292531	NC_027748.1	33901163	33902636	+	LOC106292531	XM_013728141.1	GO:0004521(endoribonuclease activity);GO:0005739(mitochondrion);GO:0005773(vacuole);GO:0009082(branched-chain amino acid biosynthetic process);GO:0009097(isoleucine biosynthetic process);GO:0009507(chloroplast);GO:0009536(plastid);GO:0009570(chloroplast stroma);GO:0009579(thylakoid);GO:0009636(response to toxic substance);GO:0009941(chloroplast envelope);GO:0016021(integral component of membrane)…	NA	NA	NA	PREDICTED: reactive Intermediate Deaminase A, chloroplastic-like, partial [Brassica oleracea var. oleracea]	NA	61.1334	58.1103	48.3458	53.9295	58.3294	50.9956	49.7576	55.798	63.7595	49.7576	55.798	63.7595	61.1334	58.1103	48.3458	53.9295	58.3294	50.9956	1.0103	0.0147793	0.735158	0.809271	0.974133	-0.0378088	0.72393	0.810766	1.03712	0.0525881	0.452919	0.838986
106292532	NC_027752.1	7671227	7672766	+	LOC106292532	XM_013728138.1	GO:0009507(chloroplast);GO:0009570(chloroplast stroma);GO:0009941(chloroplast envelope);GO:0016491(oxidoreductase activity);GO:0048046(apoplast);GO:0055114(oxidation-reduction process)	NA	NA	NA	PREDICTED: uncharacterized protein LOC106292532 [Brassica oleracea var. oleracea]	NA	4.00956	4.86562	4.38895	5.2459	4.76498	5.38897	5.41551	6.11576	3.84105	5.41551	6.11576	3.84105	4.00956	4.86562	4.38895	5.2459	4.76498	5.38897	1.15894	0.212805	0.317083	0.430874	1.16101	0.215386	0.347063	0.475841	0.998213	-0.0025811	0.878334	0.980791
106292533	NC_027752.1	1545483	1548228	-	LOC106292533	XM_013728139.1;XM_013728140.1	GO:0003674(molecular_function);GO:0005576(extracellular region);GO:0008150(biological_process);GO:0008150(biological_process)	NA	NA	NA	PREDICTED: uncharacterized protein LOC106292533 isoform X1 [Brassica oleracea var. oleracea];PREDICTED: uncharacterized protein LOC106292533 isoform X2 [Brassica oleracea var. oleracea]	NA	22.1114	24.8048	25.846	29.3399	31.4272	30.8482	30.8122	31.4852	29.0594	30.8122	31.4852	29.0594	22.1114	24.8048	25.846	29.3399	31.4272	30.8482	1.25555	0.328322	0.00550284	0.0135062	1.2591	0.332397	0.0164546	0.0385044	0.99718	-0.00407484	0.747012	0.95056
106292534	NC_027752.1	716229	717738	-	LOC106292534	XM_013728142.1	GO:0003729(mRNA binding);GO:0003735(structural constituent of ribosome);GO:0005730(nucleolus);GO:0005737(cytoplasm);GO:0005829(cytosol);GO:0005840(ribosome);GO:0005886(plasma membrane);GO:0006412(translation);GO:0009506(plasmodesma);GO:0009793(embryo development ending in seed dormancy);GO:0016020(membrane);GO:0022625(cytosolic large ribosomal subunit);GO:0022626(cytosolic ribosome);GO:0042254(ri…	03010(Ribosome)	K02885	NA	hypothetical protein EUTSA_v10008661mg [Eutrema salsugineum]	NA	246.489	258.791	261.966	291.405	260.25	234.082	285.722	257.123	263.346	285.722	257.123	263.346	246.489	258.791	261.966	291.405	260.25	234.082	1.05076	0.0714323	0.350026	0.465211	1.0241	0.0343587	0.871732	0.917397	1.02603	0.0370736	0.440746	0.831767
106292535	NC_027752.1	17593745	17596529	+	LOC106292535	XM_013728143.1	GO:0005634(nucleus);GO:0005737(cytoplasm);GO:0009733(response to auxin);GO:0010252(auxin homeostasis);GO:0010279(indole-3-acetic acid amido synthetase activity)	04075(Plant hormone signal transduction)	K14487	NA	unnamed protein product, partial [Brassica oleracea]	NA	2.12426	3.68127	3.3485	12.5726	11.5937	8.27753	7.82106	9.92777	10.0483	7.82106	9.92777	10.0483	2.12426	3.68127	3.3485	12.5726	11.5937	8.27753	3.0366	1.60246	3.76991e-13	3.40254e-12	3.54421	1.82547	1.90421e-15	2.50442e-14	0.856778	-0.223007	0.298456	0.737586
106292536	NC_027752.1	31372296	31375425	-	LOC106292536	XM_013728145.1;XM_013728144.1	GO:0003674(molecular_function);GO:0005783(endoplasmic reticulum);GO:0008150(biological_process);GO:0016021(integral component of membrane);GO:0016021(integral component of membrane)	NA	NA	NA	PREDICTED: endoplasmic reticulum-Golgi intermediate compartment protein 3 [Brassica oleracea var. oleracea]	NA	18.9007	20.9114	19.1445	23.7463	24.3551	25.4709	25.2504	24.0803	22.8738	25.2504	24.0803	22.8738	18.9007	20.9114	19.1445	23.7463	24.3551	25.4709	1.2247	0.292434	0.0155093	0.033755	1.2479	0.319507	0.0234787	0.0524965	0.981409	-0.0270729	0.91178	0.988161
106292537	NC_027752.1	37073294	37075471	+	LOC106292537	XM_013728146.1;XM_013728147.1	GO:0003677(DNA binding);GO:0005634(nucleus);GO:0005750(mitochondrial respiratory chain complex III);GO:0006122(mitochondrial electron transport, ubiquinol to cytochrome c);GO:0006351(transcription, DNA-templated);GO:0006355(regulation of transcription, DNA-templated);GO:0006355(regulation of transcription, DNA-templated)	NA	NA	NA	PREDICTED: B3 domain-containing protein At5g25470-like isoform X1 [Brassica oleracea var. oleracea]	NA	13.573	12.3777	12.338	19.1138	17.2519	16.7311	18.1428	19.3246	18.0688	18.1428	19.3246	18.0688	13.573	12.3777	12.338	19.1138	17.2519	16.7311	1.45046	0.536509	0.000109035	0.000375072	1.38675	0.471705	0.00252925	0.00741821	1.04594	0.0648037	0.368689	0.789271
106292538	NC_027752.1	5144998	5148025	+	LOC106292538	XM_013728148.1	GO:0005634(nucleus);GO:0006396(RNA processing);GO:0008150(biological_process);GO:0015030(Cajal body);GO:0030619(U1 snRNA binding);GO:0030620(U2 snRNA binding)	NA	NA	NA	PREDICTED: coilin-like [Brassica oleracea var. oleracea]	NA	5.99196	6.44264	6.74248	7.8722	7.7353	6.13936	8.27799	6.9926	6.88526	8.27799	6.9926	6.88526	5.99196	6.44264	6.74248	7.8722	7.7353	6.13936	1.15533	0.208305	0.149651	0.234333	1.134	0.181424	0.333897	0.462047	1.01881	0.0268806	0.663969	0.930157
106292539	NC_027748.1	11444924	11445843	+	LOC106292539	XM_013728152.1	GO:0005634(nucleus);GO:0005737(cytoplasm);GO:0008150(biological_process)	NA	NA	NA	PREDICTED: uncharacterized protein LOC106292539 [Brassica oleracea var. oleracea]	NA	14.0635	14.7067	17.4997	7.19304	5.70015	4.71398	4.77693	4.54309	4.30091	4.77693	4.54309	4.30091	14.0635	14.7067	17.4997	7.19304	5.70015	4.71398	0.29438	-1.76425	1.34857e-16	1.58174e-15	0.380532	-1.39391	5.93572e-11	5.21484e-10	0.773601	-0.370338	0.179717	0.607523
106292540	NC_027752.1	46268344	46269506	+	LOC106292540	XM_013728149.1	GO:0000347(THO complex);GO:0000445(THO complex part of transcription export complex);GO:0000781(chromosome, telomeric region);GO:0003723(RNA binding);GO:0005634(nucleus);GO:0006397(mRNA processing);GO:0006406(mRNA export from nucleus);GO:0008380(RNA splicing)	03013(RNA transport)	K13176	NA	PREDICTED: THO complex subunit 7B [Brassica oleracea var. oleracea]	NA	32.7775	34.8223	34.9709	45.5504	41.4296	40.7083	43.968	36.6616	40.8421	43.968	36.6616	40.8421	32.7775	34.8223	34.9709	45.5504	41.4296	40.7083	1.18427	0.244	0.0366653	0.0715884	1.24488	0.316006	0.0211933	0.0480634	0.951315	-0.0720057	0.794174	0.961068
106292541	NC_027752.1	45882815	45884836	-	LOC106292541	XM_013728150.1	GO:0003756(protein disulfide isomerase activity);GO:0005783(endoplasmic reticulum);GO:0006457(protein folding);GO:0016021(integral component of membrane);GO:0034976(response to endoplasmic reticulum stress);GO:0045454(cell redox homeostasis)	NA	NA	NA	PREDICTED: 5'-adenylylsulfate reductase-like 5 [Brassica oleracea var. oleracea]	NA	7.15184	7.13152	9.22463	7.00437	9.07329	7.80313	4.88317	6.07135	6.28184	4.88317	6.07135	6.28184	7.15184	7.13152	9.22463	7.00437	9.07329	7.80313	0.733213	-0.447696	0.0523351	0.0972068	1.01586	0.0227003	0.942613	0.964987	0.721766	-0.470396	0.027385	0.230567
106292542	NC_027752.1	14249369	14251710	+	LOC106292542	XM_013728151.1	GO:0003674(molecular_function);GO:0005634(nucleus);GO:0008150(biological_process)	NA	NA	NA	PREDICTED: coiled-coil domain-containing protein 130-like [Brassica oleracea var. oleracea]	NA	23.6295	25.5728	24.876	26.7362	27.3977	28.5902	25.3732	24.9443	24.3497	25.3732	24.9443	24.3497	23.6295	25.5728	24.876	26.7362	27.3977	28.5902	1.00795	0.0114234	0.70752	0.787478	1.11671	0.159256	0.271614	0.395008	0.902606	-0.147832	0.33799	0.770227
106292543	NC_027752.1	8856410	8857678	-	LOC106292543	XM_013728153.1	GO:0003735(structural constituent of ribosome);GO:0005622(intracellular);GO:0005737(cytoplasm);GO:0005829(cytosol);GO:0005840(ribosome);GO:0005886(plasma membrane);GO:0006412(translation);GO:0009506(plasmodesma);GO:0016020(membrane);GO:0022625(cytosolic large ribosomal subunit)	03010(Ribosome)	K02934	NA	PREDICTED: 60S ribosomal protein L6-1 [Brassica oleracea var. oleracea]	NA	140.347	138.435	146.822	146.057	142.434	124.012	142.637	131.216	132.158	142.637	131.216	132.158	140.347	138.435	146.822	146.057	142.434	124.012	0.953964	-0.0679935	0.804393	0.863918	0.969218	-0.0451063	0.640625	0.745862	0.984261	-0.0228872	0.851135	0.974618
106292544	NC_027752.1	42396754	42399807	+	LOC106292544	XM_013728154.1	GO:0005507(copper ion binding);GO:0009809(lignin biosynthetic process);GO:0016722(oxidoreductase activity, oxidizing metal ions)	NA	NA	NA	PREDICTED: laccase-22-like [Brassica oleracea var. oleracea]	NA	0.713746	0.798067	0.1942	0.0001	0.0001	0.0001	0.0001	0.0001	0.0001	0.0001	0.0001	0.0001	0.713746	0.798067	0.1942	0.0001	0.0001	0.0001	0.000175849	-12.4734	6.02135e-16	6.71446e-15	0.000175849	-12.4734	2.4011e-16	3.37711e-15	1	0	1	1
106292545	NC_027752.1	30342193	30344165	-	LOC106292545	XM_013728155.1	GO:0003674(molecular_function);GO:0005634(nucleus);GO:0008150(biological_process);GO:0009507(chloroplast)	NA	NA	NA	PREDICTED: uncharacterized protein LOC106292545 [Brassica oleracea var. oleracea]	NA	4.83697	5.48962	7.17661	4.38783	4.11145	4.12544	3.13114	3.6046	2.0423	3.13114	3.6046	2.0423	4.83697	5.48962	7.17661	4.38783	4.11145	4.12544	0.50151	-0.995649	0.000180983	0.000600035	0.721281	-0.471368	0.0195343	0.0447824	0.695306	-0.524281	0.0369049	0.273466
106292546	NC_027752.1	16928986	16931458	-	LOC106292546	XM_013728156.1;XM_013728157.1	GO:0003729(mRNA binding);GO:0005634(nucleus);GO:0005829(cytosol);GO:0008150(biological_process);GO:0009505(plant-type cell wall);GO:0009506(plasmodesma);GO:0009506(plasmodesma)	03013(RNA transport);03008(Ribosome biogenesis in eukaryotes);03008(Ribosome biogenesis in eukaryotes)	K14525	EC:3.1.26.5	PREDICTED: myosin heavy chain IB-like isoform X1 [Brassica oleracea var. oleracea];PREDICTED: pro-resilin-like isoform X2 [Brassica oleracea var. oleracea]	NA	17.3171	18.3089	16.8436	20.5547	19.3465	19.546	23.1195	19.0533	17.073	23.1195	19.0533	17.073	17.3171	18.3089	16.8436	20.5547	19.3465	19.546	1.12915	0.175231	0.178955	0.271342	1.13298	0.180128	0.235701	0.354478	0.996612	-0.00489663	0.791352	0.960601
106292547	NC_027752.1	42085902	42087202	-	LOC106292547	XM_013728158.1	GO:0003674(molecular_function);GO:0005634(nucleus);GO:0008150(biological_process)	NA	NA	NA	PREDICTED: uncharacterized protein LOC106292547 [Brassica oleracea var. oleracea]	NA	17.7801	8.99092	8.13311	11.0429	14.5315	17.4998	10.682	12.2789	10.8586	10.682	12.2789	10.8586	17.7801	8.99092	8.13311	11.0429	14.5315	17.4998	0.968928	-0.0455391	0.958366	0.9731	1.23407	0.303425	0.3112	0.437857	0.785148	-0.348964	0.0757528	0.412108
106292548	NC_027752.1	11569891	11570901	+	LOC106292548	XM_013728160.1;XM_013728159.1	GO:0003674(molecular_function);GO:0008150(biological_process);GO:0016021(integral component of membrane);GO:0016021(integral component of membrane)	NA	NA	NA	PREDICTED: uncharacterized protein LOC106292548 isoform X1 [Brassica oleracea var. oleracea]	NA	14.5731	16.9121	16.9466	15.1695	14.9311	14.1151	14.0249	15.5706	15.3924	14.0249	15.5706	15.3924	14.5731	16.9121	16.9466	15.1695	14.9311	14.1151	0.928893	-0.106415	0.725375	0.801525	0.912949	-0.131394	0.427983	0.556468	1.01746	0.0249787	0.683445	0.935686
106292549	NC_027748.1	11401301	11402710	+	LOC106292549	XM_013728163.1	GO:0005737(cytoplasm);GO:0005739(mitochondrion);GO:0009507(chloroplast);GO:0009536(plastid)	NA	NA	NA	unnamed protein product, partial [Brassica oleracea]	NA	5.25439	4.13618	6.1567	4.66813	3.71962	4.0877	3.69289	3.18643	4.13572	3.69289	3.18643	4.13572	5.25439	4.13618	6.1567	4.66813	3.71962	4.0877	0.708487	-0.497187	0.0687173	0.122632	0.80242	-0.31757	0.159789	0.260917	0.882938	-0.179617	0.563491	0.892834
106292550	NC_027752.1	11570988	11571409	-	LOC106292550	XM_013728161.1	NA	NA	NA	NA	PREDICTED: uncharacterized protein LOC106292550 [Brassica oleracea var. oleracea]	NA	0.0001	0.145944	0.127418	0.24525	0.016827	0.0001	0.0001	0.0001	0.102512	0.0001	0.0001	0.102512	0.0001	0.145944	0.127418	0.24525	0.016827	0.0001	0.375599	-1.41274	1	1	0.958733	-0.0607992	1	1	0.391766	-1.35194	1	1
106292551	NC_027752.1	46139605	46146127	+	LOC106292551	XR_001260204.1	GO:0003723(RNA binding);GO:0004386(helicase activity);GO:0004525(ribonuclease III activity);GO:0005515(protein binding);GO:0005524(ATP binding);GO:0005634(nucleus);GO:0005737(cytoplasm);GO:0006396(RNA processing);GO:0008026(ATP-dependent helicase activity);GO:0010216(maintenance of DNA methylation);GO:0010267(production of ta-siRNAs involved in RNA interference);GO:0016442(RISC complex);GO:003104…	NA	NA	NA	unnamed protein product, partial [Brassica oleracea]	NA	3.11916	3.28376	3.33785	3.30324	3.64748	3.50777	3.76706	4.02064	3.68261	3.76706	4.02064	3.68261	3.11916	3.28376	3.33785	3.30324	3.64748	3.50777	1.17756	0.235795	0.0877176	0.150787	1.07368	0.102567	0.578743	0.694609	1.09675	0.133229	0.209589	0.646801
106292552	NC_027752.1	46131120	46137669	+	LOC106292552	XM_013728162.1	GO:0003723(RNA binding);GO:0004386(helicase activity);GO:0004525(ribonuclease III activity);GO:0005515(protein binding);GO:0005524(ATP binding);GO:0005634(nucleus);GO:0005737(cytoplasm);GO:0006396(RNA processing);GO:0008026(ATP-dependent helicase activity);GO:0010216(maintenance of DNA methylation);GO:0010267(production of ta-siRNAs involved in RNA interference);GO:0016442(RISC complex);GO:003104…	NA	NA	NA	BnaC05g47910D [Brassica napus]	NA	5.93574	6.55152	6.21776	6.93053	6.26361	6.56713	7.36214	7.74404	7.1085	7.36214	7.74404	7.1085	5.93574	6.55152	6.21776	6.93053	6.26361	6.56713	1.18763	0.248087	0.0370064	0.072172	1.05647	0.079249	0.632326	0.73916	1.12415	0.168838	0.0689034	0.389667
106292553	NC_027752.1	46122057	46132767	+	LOC106292553	XM_013728164.1;XM_013728165.1	GO:0004722(protein serine/threonine phosphatase activity);GO:0016021(integral component of membrane);GO:0016787(hydrolase activity);GO:0046872(metal ion binding);GO:0046872(metal ion binding)	NA	NA	NA	PREDICTED: putative metallophosphoesterase At3g03305 isoform X1 [Brassica oleracea var. oleracea];PREDICTED: putative metallophosphoesterase At3g03305 isoform X2 [Brassica oleracea var. oleracea]	NA	7.66506	7.78761	9.5069	6.90579	6.57704	6.56219	6.07823	5.90357	5.69079	6.07823	5.90357	5.69079	7.66506	7.78761	9.5069	6.90579	6.57704	6.56219	0.708049	-0.49808	0.00306483	0.00797686	0.8031	-0.316349	0.0299229	0.0647024	0.881645	-0.18173	0.275104	0.716257
106292554	NC_027752.1	46119399	46122071	+	LOC106292554	XM_013728166.1	GO:0004607(phosphatidylcholine-sterol O-acyltransferase activity);GO:0005576(extracellular region);GO:0005783(endoplasmic reticulum);GO:0006629(lipid metabolic process);GO:0008374(O-acyltransferase activity);GO:0008970(phosphatidylcholine 1-acylhydrolase activity);GO:0016042(lipid catabolic process);GO:0031090(organelle membrane);GO:0052739(phosphatidylserine 1-acylhydrolase activity);GO:0052740(…	NA	NA	NA	PREDICTED: phospholipase A(1) LCAT3 [Brassica oleracea var. oleracea]	NA	6.60175	5.92026	5.26289	17.3021	15.0742	14.3275	15.6397	13.6681	15.2074	15.6397	13.6681	15.2074	6.60175	5.92026	5.26289	17.3021	15.0742	14.3275	2.50298	1.32365	1.16527e-14	1.18636e-13	2.62604	1.39289	3.32261e-15	4.2732e-14	0.953138	-0.0692435	0.840734	0.971972
106292555	NC_027752.1	41295366	41296384	-	LOC106292555	XM_013728167.1	GO:0003723(RNA binding);GO:0005634(nucleus)	NA	NA	NA	PREDICTED: RNA-binding protein PNO1 [Brassica oleracea var. oleracea]	NA	38.7593	35.913	34.559	48.2139	35.7176	38.236	44.6457	40.5572	40.2143	44.6457	40.5572	40.2143	38.7593	35.913	34.559	48.2139	35.7176	38.236	1.14818	0.19935	0.0825938	0.143283	1.11843	0.161475	0.335217	0.463311	1.0266	0.0378748	0.524087	0.875467
106292556	NC_027752.1	45461209	45463027	-	LOC106292556	XM_013728168.1	GO:0003729(mRNA binding);GO:0003735(structural constituent of ribosome);GO:0005618(cell wall);GO:0005730(nucleolus);GO:0005737(cytoplasm);GO:0005794(Golgi apparatus);GO:0005829(cytosol);GO:0005886(plasma membrane);GO:0006412(translation);GO:0009506(plasmodesma);GO:0016020(membrane);GO:0022626(cytosolic ribosome);GO:0022627(cytosolic small ribosomal subunit)	03010(Ribosome)	K02984	NA	PREDICTED: 40S ribosomal protein S3a-2-like [Brassica oleracea var. oleracea]	NA	88.0484	92.7596	91.739	96.8909	85.0455	79.8863	81.1186	78.1118	88.0826	81.1186	78.1118	88.0826	88.0484	92.7596	91.739	96.8909	85.0455	79.8863	0.907415	-0.140166	0.415777	0.531155	0.960652	-0.0579145	0.572303	0.689124	0.944582	-0.0822517	0.716734	0.942503
106292557	NC_027752.1	17642347	17643979	-	LOC106292557	XM_013728169.1	GO:0003674(molecular_function);GO:0008150(biological_process);GO:0009507(chloroplast);GO:0016021(integral component of membrane)	NA	NA	NA	PREDICTED: uncharacterized protein LOC106292557 [Brassica oleracea var. oleracea]	NA	2.28646	2.22989	2.76676	4.49192	4.19039	4.18697	6.03439	5.10923	4.44155	6.03439	5.10923	4.44155	2.28646	2.22989	2.76676	4.49192	4.19039	4.18697	2.13991	1.09755	1.13174e-05	4.58068e-05	1.767	0.821305	0.00117522	0.00370817	1.21104	0.276243	0.151697	0.568966
106292558	NC_027752.1	3396764	3398760	+	LOC106292558	XR_001260205.1;XR_001260206.1	GO:0005634(nucleus);GO:0008270(zinc ion binding);GO:0016925(protein sumoylation);GO:0019789(SUMO transferase activity);GO:0051176(positive regulation of sulfur metabolic process);GO:0051176(positive regulation of sulfur metabolic process)	04120(Ubiquitin mediated proteolysis);04120(Ubiquitin mediated proteolysis)	K04706	NA	E4 SUMO-protein ligase PIAL1 [Brassica napus]	NA	0.436844	0.310192	0.288015	0.226069	0.221286	0.368127	0.205867	0.326687	0.325585	0.205867	0.326687	0.325585	0.436844	0.310192	0.288015	0.226069	0.221286	0.368127	0.829079	-0.270419	1	1	0.787866	-0.343977	1	1	1.05231	0.0735583	1	1
106292559	NC_027748.1	43240566	43242031	+	LOC106292559	XM_013728174.1	GO:0004721(phosphoprotein phosphatase activity);GO:0004725(protein tyrosine phosphatase activity);GO:0005634(nucleus);GO:0005737(cytoplasm);GO:0016791(phosphatase activity)	NA	NA	NA	PREDICTED: probable tyrosine-protein phosphatase At1g05000 [Brassica oleracea var. oleracea]	NA	5.42301	5.84264	4.48276	5.44006	8.86806	6.72406	7.24486	5.15399	6.67709	7.24486	5.15399	6.67709	5.42301	5.84264	4.48276	5.44006	8.86806	6.72406	1.21129	0.276548	0.182506	0.275761	1.33551	0.417392	0.0953569	0.171364	0.906988	-0.140844	0.665529	0.930617
106292560	NC_027752.1	8685624	8686838	-	LOC106292560	XM_013728170.1	GO:0005576(extracellular region);GO:0051707(response to other organism)	03440(Homologous recombination)	K12173	NA	PREDICTED: thaumatin-like protein [Brassica oleracea var. oleracea]	NA	18.5803	22.0451	18.9702	26.1541	21.7563	21.3365	20.1908	18.2302	21.1617	20.1908	18.2302	21.1617	18.5803	22.0451	18.9702	26.1541	21.7563	21.3365	0.999783	-0.000312996	0.812042	0.869385	1.16195	0.216543	0.216635	0.331798	0.860439	-0.216856	0.210789	0.648288
106292561	NC_027752.1	6453709	6454973	+	LOC106292561	XM_013728171.1	GO:0000027(ribosomal large subunit assembly);GO:0003729(mRNA binding);GO:0003735(structural constituent of ribosome);GO:0005515(protein binding);GO:0005634(nucleus);GO:0005730(nucleolus);GO:0005737(cytoplasm);GO:0005773(vacuole);GO:0005774(vacuolar membrane);GO:0005794(Golgi apparatus);GO:0005829(cytosol);GO:0005840(ribosome);GO:0006412(translation);GO:0009507(chloroplast);GO:0015934(large riboso…	03010(Ribosome)	K02866	NA	BnaC05g10550D [Brassica napus]	NA	49.4887	40.8963	49.2114	39.4856	37.3425	30.9697	32.9176	30.7161	31.5028	32.9176	30.7161	31.5028	49.4887	40.8963	49.2114	39.4856	37.3425	30.9697	0.681511	-0.553192	0.000195514	0.000644599	0.77221	-0.372935	0.00861185	0.0218931	0.882546	-0.180257	0.258536	0.69936
106292562	NC_027752.1	46843705	46846685	-	LOC106292562	XM_013728172.1;XM_013728173.1	GO:0000381(regulation of alternative mRNA splicing, via spliceosome);GO:0000932(P-body);GO:0003676(nucleic acid binding);GO:0003723(RNA binding);GO:0005634(nucleus);GO:0005737(cytoplasm);GO:0006397(mRNA processing);GO:0006417(regulation of translation);GO:0008380(RNA splicing);GO:0009845(seed germination);GO:0009846(pollen germination);GO:0043484(regulation of RNA splicing);GO:0043484(regulation …	NA	NA	NA	PREDICTED: polypyrimidine tract-binding protein homolog 1 isoform X1 [Brassica oleracea var. oleracea];PREDICTED: polypyrimidine tract-binding protein homolog 1 isoform X2 [Brassica oleracea var. oleracea]	NA	9.58184	7.01634	9.42721	9.46515	8.92619	9.37956	8.08281	9.21664	8.38763	8.08281	9.21664	8.38763	9.58184	7.01634	9.42721	9.46515	8.92619	9.37956	0.987	-0.0188776	0.914585	0.943873	1.06707	0.0936537	0.658363	0.75954	0.924964	-0.112531	0.645132	0.92362
106292563	NC_027752.1	46814591	46816306	-	LOC106292563	XM_013728175.1	GO:0005515(protein binding);GO:0005739(mitochondrion);GO:0005741(mitochondrial outer membrane);GO:0005773(vacuole);GO:0005774(vacuolar membrane);GO:0005794(Golgi apparatus);GO:0005886(plasma membrane);GO:0006820(anion transport);GO:0006952(defense response);GO:0008308(voltage-gated anion channel activity);GO:0009507(chloroplast);GO:0009536(plastid);GO:0009617(response to bacterium);GO:0009941(chl…	NA	NA	NA	PREDICTED: mitochondrial outer membrane protein porin 1-like [Brassica oleracea var. oleracea]	NA	61.3869	72.7219	75.3676	88.294	82.139	74.449	83.7589	82.2494	86.0656	83.7589	82.2494	86.0656	61.3869	72.7219	75.3676	88.294	82.139	74.449	1.20335	0.267059	0.015505	0.033748	1.16902	0.225299	0.105271	0.185842	1.02937	0.04176	0.399666	0.808888
106292564	NC_027752.1	43859930	43860679	-	LOC106292564	XM_013728176.1	GO:0005739(mitochondrion);GO:0009055(electron transfer activity);GO:0009507(chloroplast);GO:0009735(response to cytokinin);GO:0051536(iron-sulfur cluster binding)	NA	NA	NA	PREDICTED: 2Fe-2S ferredoxin [Brassica oleracea var. oleracea]	NA	153.536	155.051	158.876	218.974	201.346	182.797	196.169	191.924	201.264	196.169	191.924	201.264	153.536	155.051	158.876	218.974	201.346	182.797	1.26076	0.334289	0.00141255	0.00395579	1.29019	0.367582	0.00453385	0.0124778	0.977187	-0.0332934	0.924681	0.99007
106292565	NC_027752.1	31941864	31944284	+	LOC106292565	XM_013728177.1	GO:0005515(protein binding);GO:0005739(mitochondrion);GO:0005778(peroxisomal membrane);GO:0007031(peroxisome organization);GO:0015031(protein transport);GO:0016021(integral component of membrane)	NA	NA	NA	PREDICTED: peroxisome biogenesis protein 22 [Brassica oleracea var. oleracea]	NA	17.5399	17.1252	18.4342	21.4159	21.9893	22.3639	22.6043	22.6889	20.4058	22.6043	22.6889	20.4058	17.5399	17.1252	18.4342	21.4159	21.9893	22.3639	1.23729	0.307181	0.0171806	0.0369431	1.23861	0.308717	0.034997	0.0738893	0.998936	-0.00153604	0.751081	0.951989
106292566	NC_027752.1	41924674	41926814	-	LOC106292566	XR_001260207.1;XM_013728178.1	GO:0000398(mRNA splicing, via spliceosome);GO:0003723(RNA binding);GO:0003729(mRNA binding);GO:0005515(protein binding);GO:0005634(nucleus);GO:0005681(spliceosomal complex);GO:0005829(cytosol);GO:0008380(RNA splicing);GO:0016607(nuclear speck);GO:0016607(nuclear speck)	03040(Spliceosome);03040(Spliceosome)	K12900	NA	unnamed protein product, partial [Brassica oleracea]	NA	12.0684	12.2631	12.6476	40.6307	37.7072	41.4209	50.9356	50.1615	39.6241	50.9356	50.1615	39.6241	12.0684	12.2631	12.6476	40.6307	37.7072	41.4209	3.80541	1.92805	5.39508e-40	2.2966e-38	3.23854	1.69534	4.31364e-33	1.79796e-31	1.17504	0.232709	0.025361	0.219742
106292567	NC_027752.1	28091160	28092897	-	LOC106292567	XM_013728179.1	GO:0005576(extracellular region);GO:0016042(lipid catabolic process);GO:0016788(hydrolase activity, acting on ester bonds);GO:0052689(carboxylic ester hydrolase activity)	00561(Glycerolipid metabolism)	K00679	EC:2.3.1.158	PREDICTED: GDSL esterase/lipase At1g33811 [Brassica oleracea var. oleracea]	NA	0.128273	0.047412	0.082788	0.0001	0.0001	0.0001	0.0001	0.0001	0.0001	0.0001	0.0001	0.0001	0.128273	0.047412	0.082788	0.0001	0.0001	0.0001	0.00116066	-9.75084	1	1	0.00116066	-9.75084	1	1	1	0	1	1
106292568	NC_027752.1	20753834	20755842	-	LOC106292568	XM_013728180.1	GO:0003723(RNA binding);GO:0005525(GTP binding);GO:0005829(cytosol);GO:0009507(chloroplast)	NA	NA	NA	PREDICTED: GTP-binding protein ERG [Brassica oleracea var. oleracea]	NA	7.71994	8.79918	10.034	8.89077	8.33505	8.75991	8.23351	8.1942	7.57158	8.23351	8.1942	7.57158	7.71994	8.79918	10.034	8.89077	8.33505	8.75991	0.903822	-0.145889	0.563442	0.666989	0.978632	-0.0311614	0.817541	0.879066	0.923557	-0.114728	0.631222	0.918914
106292569	NC_027748.1	37812901	37816466	+	LOC106292569	XM_013728185.1;XM_013728192.1	GO:0003674(molecular_function);GO:0005634(nucleus);GO:0006952(defense response);GO:0009507(chloroplast);GO:0010267(production of ta-siRNAs involved in RNA interference);GO:0010267(production of ta-siRNAs involved in RNA interference)	NA	NA	NA	PREDICTED: uncharacterized protein LOC106292569 isoform X1 [Brassica oleracea var. oleracea];PREDICTED: uncharacterized protein LOC106292569 isoform X2 [Brassica oleracea var. oleracea]	NA	1.54155	2.16192	2.07962	1.01108	0.908575	0.687965	0.743917	0.465631	0.407968	0.743917	0.465631	0.407968	1.54155	2.16192	2.07962	1.01108	0.908575	0.687965	0.279697	-1.83806	1.22586e-07	6.43058e-07	0.450905	-1.14911	7.38476e-05	0.000295525	0.620302	-0.688956	0.0729082	0.40301
106292570	NC_027752.1	42363064	42364894	-	LOC106292570	XM_013728181.1	GO:0003674(molecular_function);GO:0005739(mitochondrion);GO:0005783(endoplasmic reticulum);GO:0010008(endosome membrane);GO:0016020(membrane);GO:0016021(integral component of membrane);GO:0016192(vesicle-mediated transport)	NA	NA	NA	PREDICTED: PRA1 family protein A3 [Brassica oleracea var. oleracea]	NA	59.7989	57.7668	51.6091	36.1733	38.6831	39.5513	42.116	40.3032	42.4027	42.116	40.3032	42.4027	59.7989	57.7668	51.6091	36.1733	38.6831	39.5513	0.737828	-0.438643	0.00273846	0.00720848	0.676269	-0.564332	3.16747e-05	0.000134423	1.09103	0.125688	0.137462	0.546246
106292571	NC_027752.1	8023362	8026471	+	LOC106292571	XM_013728183.1;XM_013728182.1	GO:0003674(molecular_function);GO:0005575(cellular_component);GO:0008150(biological_process);GO:0008150(biological_process)	03013(RNA transport);03013(RNA transport)	K18213	EC:3.1.26.5	PREDICTED: methyltransferase-like protein 25 isoform X2 [Brassica oleracea var. oleracea];PREDICTED: methyltransferase-like protein 25 isoform X1 [Brassica oleracea var. oleracea]	NA	4.02317	4.51015	5.70042	5.38365	5.68547	4.81865	5.27066	5.68929	4.41158	5.27066	5.68929	4.41158	4.02317	4.51015	5.70042	5.38365	5.68547	4.81865	1.07994	0.110945	0.47023	0.582622	1.11621	0.158602	0.458242	0.585796	0.967507	-0.0476567	0.972133	0.998089
106292572	NC_027752.1	42621178	42622692	-	LOC106292572	XM_013728184.1	GO:0004784(superoxide dismutase activity);GO:0005507(copper ion binding);GO:0005739(mitochondrion);GO:0005759(mitochondrial matrix);GO:0009651(response to salt stress);GO:0009793(embryo development ending in seed dormancy);GO:0010043(response to zinc ion);GO:0019430(removal of superoxide radicals);GO:0042742(defense response to bacterium);GO:0046872(metal ion binding);GO:0055114(oxidation-reducti…	04146(Peroxisome)	K04564	EC:1.15.1.1	PREDICTED: superoxide dismutase [Mn] 1, mitochondrial [Brassica oleracea var. oleracea]	NA	52.1733	54.5215	53.9474	90.2651	103.088	96.2234	99.957	101.589	101.702	99.957	101.589	101.702	52.1733	54.5215	53.9474	90.2651	103.088	96.2234	1.88772	0.916649	2.633e-14	2.59813e-13	1.80262	0.850095	2.01955e-10	1.67581e-09	1.04721	0.0665538	0.298532	0.737625
106292573	NC_027752.1	17195874	17197339	-	LOC106292573	XM_013728186.1	GO:0005739(mitochondrion);GO:0005741(mitochondrial outer membrane);GO:0005742(mitochondrial outer membrane translocase complex);GO:0005743(mitochondrial inner membrane);GO:0005744(mitochondrial inner membrane presequence translocase complex);GO:0005829(cytosol);GO:0006626(protein targeting to mitochondrion);GO:0015450(P-P-bond-hydrolysis-driven protein transmembrane transporter activity);GO:00160…	NA	NA	NA	PREDICTED: mitochondrial import receptor subunit TOM20-2-like [Brassica oleracea var. oleracea]	NA	27.3867	26.1153	28.559	32.5632	32.224	29.3489	32.3927	33.2147	31.0104	32.3927	33.2147	31.0104	27.3867	26.1153	28.559	32.5632	32.224	29.3489	1.17739	0.235591	0.0434324	0.082846	1.14715	0.19805	0.17496	0.280334	1.02636	0.0375411	0.489706	0.858711
106292574	NC_027752.1	16546130	16548566	+	LOC106292574	XM_013728187.1	GO:0005634(nucleus)	NA	NA	NA	PREDICTED: uncharacterized protein LOC106292574 [Brassica oleracea var. oleracea]	NA	7.36853	6.66349	9.95989	7.43102	5.83339	5.08386	4.0659	5.12875	3.51924	4.0659	5.12875	3.51924	7.36853	6.66349	9.95989	7.43102	5.83339	5.08386	0.529924	-0.916142	0.000286897	0.00091729	0.764769	-0.386904	0.0752185	0.140972	0.69292	-0.529238	0.034717	0.263617
106292575	NC_027752.1	6046222	6049355	+	LOC106292575	XM_013728188.1	GO:0003674(molecular_function);GO:0008150(biological_process);GO:0016021(integral component of membrane)	NA	NA	NA	PREDICTED: protein root UVB sensitive 3 [Brassica oleracea var. oleracea]	NA	7.22474	8.70578	8.63374	9.10727	9.59669	8.60241	9.05734	9.23025	8.3263	9.05734	9.23025	8.3263	7.22474	8.70578	8.63374	9.10727	9.59669	8.60241	1.08344	0.115619	0.361913	0.477744	1.11163	0.152677	0.400468	0.530341	0.97464	-0.0370582	0.982084	0.999936
106292576	NC_027752.1	6041689	6043118	+	LOC106292576	XM_013728189.1;XM_013728190.1	GO:0005515(protein binding);GO:0005634(nucleus);GO:0007165(signal transduction);GO:0009414(response to water deprivation);GO:0009737(response to abscisic acid);GO:0009737(response to abscisic acid)	04144(Endocytosis);04144(Endocytosis)	K05747	NA	PREDICTED: ninja-family protein AFP2 [Brassica oleracea var. oleracea]	NA	6.18203	6.0185	6.74299	6.51808	5.45372	4.64945	6.30289	5.90837	4.92152	6.30289	5.90837	4.92152	6.18203	6.0185	6.74299	6.51808	5.45372	4.64945	0.904414	-0.144945	0.611682	0.708774	0.877411	-0.188676	0.327409	0.455216	1.03078	0.0437305	0.672382	0.933511
106292577	NC_027752.1	4041331	4042650	-	LOC106292577	XM_013728191.1	GO:0003700(DNA binding transcription factor activity);GO:0003729(mRNA binding);GO:0005737(cytoplasm);GO:0005856(cytoskeleton);GO:0005886(plasma membrane);GO:0046872(metal ion binding);GO:0051015(actin filament binding);GO:0051017(actin filament bundle assembly)	NA	NA	NA	PREDICTED: LIM domain-containing protein WLIM1 [Brassica oleracea var. oleracea]	NA	39.8248	47.7438	45.8781	48.5367	45.8895	48.6883	67.5662	53.8554	61.9903	67.5662	53.8554	61.9903	39.8248	47.7438	45.8781	48.5367	45.8895	48.6883	1.37442	0.458824	0.000407543	0.00126748	1.07245	0.100907	0.510448	0.633831	1.28157	0.357917	0.000627751	0.0172099
106292579	NC_027752.1	7261455	7263577	+	LOC106292579	XM_013728193.1	GO:0000166(nucleotide binding);GO:0005737(cytoplasm);GO:0008150(biological_process);GO:0080008(Cul4-RING E3 ubiquitin ligase complex)	03013(RNA transport)	K13137	NA	PREDICTED: serine-threonine kinase receptor-associated protein [Brassica oleracea var. oleracea]	NA	11.5822	12.7395	13.3835	9.42491	8.40355	8.61822	8.28208	7.76971	8.36754	8.28208	7.76971	8.36754	11.5822	12.7395	13.3835	9.42491	8.40355	8.61822	0.647637	-0.626744	0.000490989	0.0015042	0.701405	-0.511681	0.00152686	0.00470021	0.923342	-0.115063	0.651759	0.926353
106292580	NC_027752.1	9547882	9550718	-	LOC106292580	XM_013728195.1;XM_013728194.1	GO:0003674(molecular_function);GO:0005634(nucleus);GO:0008150(biological_process);GO:0008150(biological_process)	NA	NA	NA	PREDICTED: uncharacterized protein LOC106292580 isoform X2 [Brassica oleracea var. oleracea];PREDICTED: uncharacterized protein LOC106292580 isoform X1 [Brassica oleracea var. oleracea]	NA	11.8578	15.0981	12.5197	10.0384	10.5005	10.2149	9.04382	7.56771	9.28416	9.04382	7.56771	9.28416	11.8578	15.0981	12.5197	10.0384	10.5005	10.2149	0.655992	-0.60825	0.00250043	0.00663527	0.779058	-0.360197	0.0338037	0.0717688	0.842032	-0.248053	0.214322	0.652976
106292581	NC_027752.1	7747656	7750949	+	LOC106292581	XM_013728196.1;XM_013728197.1	GO:0004365(glyceraldehyde-3-phosphate dehydrogenase (NAD+) (phosphorylating) activity);GO:0005975(carbohydrate metabolic process);GO:0006006(glucose metabolic process);GO:0006096(glycolytic process);GO:0009507(chloroplast);GO:0009536(plastid);GO:0009570(chloroplast stroma);GO:0050661(NADP binding);GO:0051287(NAD binding);GO:0055114(oxidation-reduction process);GO:0080022(primary root development)…	00010(Glycolysis / Gluconeogenesis);00710(Carbon fixation in photosynthetic organisms);00710(Carbon fixation in photosynthetic organisms)	K00134	EC:1.2.1.12	hypothetical protein DY000_00000308 [Brassica cretica]	NA	14.073	14.877	12.1108	8.97766	9.09905	8.70915	10.8632	10.1734	9.08377	10.8632	10.1734	9.08377	14.073	14.877	12.1108	8.97766	9.09905	8.70915	0.733556	-0.447021	0.0151182	0.0329929	0.652347	-0.616289	0.000143712	0.000545981	1.12449	0.169268	0.144342	0.557423
106292582	NC_027748.1	29101143	29106057	-	LOC106292582	XM_013728233.1	GO:0009507(chloroplast);GO:0016021(integral component of membrane)	NA	NA	NA	PREDICTED: uncharacterized protein LOC106292582 [Brassica oleracea var. oleracea]	NA	12.8185	12.4687	9.91454	10.3375	8.77828	8.65889	11.0965	10.5913	11.7872	11.0965	10.5913	11.7872	12.8185	12.4687	9.91454	10.3375	8.77828	8.65889	0.950946	-0.0725644	0.831904	0.884299	0.789014	-0.341878	0.0390563	0.0810984	1.20523	0.269313	0.0221973	0.203339
106292583	NC_027752.1	31234230	31236146	-	LOC106292583	XM_013728198.1	GO:0000105(histidine biosynthetic process);GO:0004424(imidazoleglycerol-phosphate dehydratase activity);GO:0009507(chloroplast)	00340(Histidine metabolism)	K01693	EC:4.2.1.19	PREDICTED: imidazoleglycerol-phosphate dehydratase-like [Brassica oleracea var. oleracea]	NA	13.8094	13.3536	15.5962	14.1046	13.9356	13.9166	14.1006	15.2414	13.4689	14.1006	15.2414	13.4689	13.8094	13.3536	15.5962	14.1046	13.9356	13.9166	1.00121	0.0017427	0.79572	0.857458	0.981235	-0.0273291	0.809016	0.872782	1.02036	0.0290718	0.599293	0.907093
106292584	NC_027752.1	33792065	33795022	+	LOC106292584	XM_013728199.1	GO:0003723(RNA binding);GO:0003824(catalytic activity);GO:0004482(mRNA (guanine-N7-)-methyltransferase activity);GO:0005634(nucleus);GO:0006370(7-methylguanosine mRNA capping)	03015(mRNA surveillance pathway)	K00565	EC:2.1.1.56	PREDICTED: mRNA cap guanine-N7 methyltransferase 1 [Brassica oleracea var. oleracea]	NA	11.1998	12.2437	12.4736	14.151	14.5874	13.5267	13.0621	12.9102	12.1238	13.0621	12.9102	12.1238	11.1998	12.2437	12.4736	14.151	14.5874	13.5267	1.06067	0.084973	0.42765	0.542216	1.17674	0.234794	0.142644	0.238284	0.901362	-0.149821	0.401943	0.810279
106292585	NC_027748.1	6016184	6019961	+	LOC106292585	XM_013728203.1	GO:0003677(DNA binding);GO:0003700(DNA binding transcription factor activity);GO:0005634(nucleus);GO:0006351(transcription, DNA-templated);GO:0006355(regulation of transcription, DNA-templated);GO:0007275(multicellular organism development)	NA	NA	NA	PREDICTED: NAC domain-containing protein 21/22 [Brassica oleracea var. oleracea]	NA	0.937704	0.819029	0.928879	5.79589	6.22855	7.34077	4.29277	2.9392	4.58827	4.29277	2.9392	4.58827	0.937704	0.819029	0.928879	5.79589	6.22855	7.34077	4.40132	2.13794	8.90872e-14	8.41312e-13	7.21072	2.85014	3.749e-31	1.41502e-29	0.610386	-0.712206	0.00244805	0.0458827
106292586	NC_027752.1	43945995	43948853	+	LOC106292586	XM_013728200.1	GO:0003743(translation initiation factor activity);GO:0005525(GTP binding);GO:0005634(nucleus);GO:0005851(eukaryotic translation initiation factor 2B complex);GO:0006413(translational initiation);GO:0016740(transferase activity);GO:0044237(cellular metabolic process)	03013(RNA transport)	K03754	NA	PREDICTED: translation initiation factor eIF-2B subunit beta [Brassica oleracea var. oleracea]	NA	4.55746	4.88323	4.58881	4.45292	4.39132	4.21157	5.44235	4.57785	4.80709	5.44235	4.57785	4.80709	4.55746	4.88323	4.58881	4.45292	4.39132	4.21157	1.05686	0.0797909	0.561655	0.665602	0.930597	-0.103772	0.553359	0.67282	1.13568	0.183562	0.223896	0.663734
106292587	NC_027752.1	45069654	45070895	+	LOC106292587	XM_013728201.1	GO:0005634(nucleus)	NA	NA	NA	PREDICTED: uncharacterized protein LOC106292587 [Brassica oleracea var. oleracea]	NA	30.5747	33.4048	34.0624	32.1804	30.0295	28.0126	30.9847	31.3217	33.1375	30.9847	31.3217	33.1375	30.5747	33.4048	34.0624	32.1804	30.0295	28.0126	0.973502	-0.0387442	0.99325	0.997022	0.920245	-0.11991	0.335572	0.463629	1.05787	0.0811659	0.293603	0.734047
106292588	NC_027752.1	46156482	46157668	+	LOC106292588	XM_013728202.1	GO:0005515(protein binding);GO:0005737(cytoplasm);GO:0005886(plasma membrane);GO:0006950(response to stress);GO:0016020(membrane);GO:0016787(hydrolase activity);GO:0043621(protein self-association)	NA	NA	NA	PREDICTED: universal stress protein A-like protein [Brassica oleracea var. oleracea]	NA	110.782	107.926	121.146	142.249	161.589	145.596	156.908	156.828	157.207	156.908	156.828	157.207	110.782	107.926	121.146	142.249	161.589	145.596	1.38572	0.470634	2.09264e-05	8.11968e-05	1.32243	0.403192	0.00215941	0.0064383	1.04786	0.0674415	0.283863	0.723198
106292589	NC_027752.1	42904902	42907377	-	LOC106292589	XM_013728204.1	GO:0005524(ATP binding);GO:0005739(mitochondrion);GO:0005759(mitochondrial matrix);GO:0006820(anion transport);GO:0009507(chloroplast);GO:0016020(membrane);GO:0016887(ATPase activity)	NA	NA	NA	PREDICTED: ATPase ASNA1 homolog 2 [Brassica oleracea var. oleracea]	NA	15.0304	18.8288	14.2503	12.5141	12.0336	12.0436	14.3737	14.7974	12.0155	14.3737	14.7974	12.0155	15.0304	18.8288	14.2503	12.5141	12.0336	12.0436	0.856104	-0.224142	0.276122	0.385913	0.760586	-0.394817	0.0155903	0.0367444	1.12558	0.170675	0.125697	0.527499
106292590	NC_027752.1	4781855	4782741	+	LOC106292590	XM_013728205.1	GO:0003674(molecular_function);GO:0008150(biological_process);GO:0009507(chloroplast)	NA	NA	NA	PREDICTED: uncharacterized protein LOC106292590 [Brassica oleracea var. oleracea]	NA	5.88024	5.96495	8.94994	10.2015	8.40286	7.59117	9.20164	8.2474	7.05889	9.20164	8.2474	7.05889	5.88024	5.96495	8.94994	10.2015	8.40286	7.59117	1.17854	0.237002	0.247531	0.353241	1.2597	0.333076	0.163872	0.266377	0.935576	-0.0960736	0.797434	0.961664
106292591	NC_027752.1	1024645	1026566	-	LOC106292591	XM_013728206.1;XM_013728207.1	GO:0005634(nucleus);GO:0006457(protein folding);GO:0016272(prefoldin complex);GO:0016272(prefoldin complex)	NA	NA	NA	PREDICTED: RNA polymerase II subunit 5-mediating protein homolog isoform X1 [Brassica oleracea var. oleracea];PREDICTED: RNA polymerase II subunit 5-mediating protein homolog isoform X2 [Brassica oleracea var. oleracea]	NA	9.34722	9.75397	10.7288	10.4909	9.90866	11.0126	9.8049	10.7241	9.14607	9.8049	10.7241	9.14607	9.34722	9.75397	10.7288	10.4909	9.90866	11.0126	0.994808	-0.00751058	0.852947	0.899197	1.05304	0.0745563	0.705001	0.795933	0.944703	-0.0820669	0.790873	0.960572
106292592	NC_027752.1	1225458	1227149	+	LOC106292592	XM_013728208.1	GO:0003700(DNA binding transcription factor activity);GO:0005515(protein binding);GO:0005634(nucleus);GO:0006351(transcription, DNA-templated);GO:0006355(regulation of transcription, DNA-templated);GO:0009733(response to auxin);GO:0009734(auxin-activated signaling pathway);GO:0042802(identical protein binding);GO:1900057(positive regulation of leaf senescence)	04075(Plant hormone signal transduction)	K14484	NA	PREDICTED: auxin-responsive protein IAA17-like [Brassica oleracea var. oleracea]	NA	28.6097	27.4178	29.636	5.4499	5.17041	5.70867	4.85709	5.37258	4.39736	4.85709	5.37258	4.39736	28.6097	27.4178	29.636	5.4499	5.17041	5.70867	0.17075	-2.55004	6.80118e-49	4.1864e-47	0.190618	-2.39125	1.17097e-47	1.03347e-45	0.895771	-0.158798	0.588647	0.902543
106292593	NC_027752.1	32423549	32425880	-	LOC106292593	XR_001260208.1;XM_013728209.1	GO:0005634(nucleus);GO:0006357(regulation of transcription by RNA polymerase II);GO:0016592(mediator complex);GO:0051123(RNA polymerase II transcriptional preinitiation complex assembly);GO:0070847(core mediator complex);GO:0070847(core mediator complex)	NA	NA	NA	PREDICTED: mediator of RNA polymerase II transcription subunit 6 [Brassica oleracea var. oleracea]	NA	7.14423	7.32136	7.86122	9.88335	8.54593	9.26533	10.0241	9.40331	8.20106	10.0241	9.40331	8.20106	7.14423	7.32136	7.86122	9.88335	8.54593	9.26533	1.23746	0.307379	0.0535613	0.0991612	1.24042	0.310828	0.0854041	0.156752	0.997612	-0.00344877	0.81749	0.965549
106292594	NC_027752.1	10055851	10056857	+	LOC106292594	XM_013728210.1	GO:0000220(vacuolar proton-transporting V-type ATPase, V0 domain);GO:0007035(vacuolar acidification);GO:0016021(integral component of membrane);GO:0046961(proton-transporting ATPase activity, rotational mechanism)	00190(Oxidative phosphorylation);04145(Phagosome)	K02155	NA	hypothetical protein CARUB_v10010325mg [Capsella rubella]	NA	44.4326	44.8089	45.9566	70.703	70.5488	72.4476	72.5611	71.3118	71.5901	72.5611	71.3118	71.5901	44.4326	44.8089	45.9566	70.703	70.5488	72.4476	1.59368	0.672365	2.06475e-08	1.18868e-07	1.58064	0.660509	5.64333e-07	3.12974e-06	1.00825	0.0118568	0.618961	0.914789
106292595	NC_027748.1	18190368	18191100	+	LOC106292595	XM_013728214.1	GO:0005634(nucleus);GO:0008150(biological_process);GO:0016853(isomerase activity)	NA	NA	NA	PREDICTED: uncharacterized protein LOC106292595 [Brassica oleracea var. oleracea]	NA	4.69188	4.01191	5.20443	4.73029	3.77036	5.5594	2.30928	3.12052	4.59708	2.30928	3.12052	4.59708	4.69188	4.01191	5.20443	4.73029	3.77036	5.5594	0.720932	-0.472066	0.19462	0.29067	1.01092	0.0156636	0.993858	0.997907	0.713147	-0.487729	0.166376	0.589399
106292596	NC_027752.1	8276094	8277680	-	LOC106292596	XR_001260210.1;XR_001260209.1	GO:0005515(protein binding);GO:0005634(nucleus);GO:0005783(endoplasmic reticulum);GO:0005886(plasma membrane);GO:0016021(integral component of membrane);GO:0036503(ERAD pathway);GO:0036503(ERAD pathway)	03013(RNA transport);03013(RNA transport)	K14315	NA	unnamed protein product [Brassica oleracea];PREDICTED: uncharacterized protein LOC108821805 [Raphanus sativus]	NA	5.09787	5.18201	6.26721	7.21636	6.68372	7.71113	8.94777	9.04776	7.82261	8.94777	9.04776	7.82261	5.09787	5.18201	6.26721	7.21636	6.68372	7.71113	1.56028	0.641808	0.00125806	0.0035591	1.30604	0.385202	0.0682432	0.129971	1.19466	0.256606	0.113243	0.502461
106292597	NC_027752.1	4333420	4334646	-	LOC106292597	XM_013728211.1;XM_013728213.1;XM_013728212.1	GO:0003729(mRNA binding);GO:0005829(cytosol);GO:0005886(plasma membrane);GO:0008150(biological_process);GO:0008150(biological_process)	03030(DNA replication);03420(Nucleotide excision repair);03430(Mismatch repair);03440(Homologous recombination);03440(Homologous recombination)	K07466	NA	PREDICTED: uncharacterized protein At4g28440 [Brassica oleracea var. oleracea]	NA	53.1261	51.5952	53.661	51.2405	52.2219	52.5759	53.6057	51.9341	52.7211	53.6057	51.9341	52.7211	53.1261	51.5952	53.661	51.2405	52.2219	52.5759	0.999234	-0.00110613	0.764313	0.832888	0.9852	-0.021511	0.792587	0.861472	1.01424	0.0204048	0.561689	0.8922
106292598	NC_027752.1	12619232	12620104	+	LOC106292598	XM_013728215.1	GO:0008150(biological_process);GO:0016021(integral component of membrane);GO:0031225(anchored component of membrane)	NA	NA	NA	PREDICTED: glyceraldehyde-3-phosphate dehydrogenase, testis-specific [Brassica oleracea var. oleracea]	NA	39.4825	28.7225	42.5224	36.8033	37.6539	34.2905	35.7761	37.9603	40.1087	35.7761	37.9603	40.1087	39.4825	28.7225	42.5224	36.8033	37.6539	34.2905	1.02816	0.0400587	0.618204	0.714287	0.98212	-0.0260283	0.818329	0.87952	1.04687	0.0660871	0.35514	0.781612
106292599	NC_027752.1	11070609	11072607	-	LOC106292599	XM_013728216.1	GO:0003824(catalytic activity);GO:0004451(isocitrate lyase activity);GO:0008152(metabolic process);GO:0009507(chloroplast);GO:0009570(chloroplast stroma)	00380(Tryptophan metabolism)	K11816	EC:1.14.13.168	hypothetical protein BRARA_F01538 [Brassica rapa]	NA	1.38558	0.902604	0.99495	1.04485	0.747697	1.07113	1.86589	1.11228	1.75963	1.86589	1.11228	1.75963	1.38558	0.902604	0.99495	1.04485	0.747697	1.07113	1.44308	0.529147	0.131874	0.211467	0.872239	-0.197204	0.575758	0.691916	1.65445	0.726351	0.0293081	0.239575
106292600	NC_027752.1	11520857	11522062	-	LOC106292600	XM_013728217.1	GO:0004864(protein phosphatase inhibitor activity);GO:0005515(protein binding);GO:0005634(nucleus);GO:0005886(plasma membrane);GO:0009738(abscisic acid-activated signaling pathway);GO:0010427(abscisic acid binding)	04016(MAPK signaling pathway - plant);04075(Plant hormone signal transduction)	K14496	NA	PREDICTED: abscisic acid receptor PYL9-like [Brassica oleracea var. oleracea]	NA	12.4121	11.7891	17.2784	12.8334	12.6489	11.0873	14.1288	11.3958	11.7339	14.1288	11.3958	11.7339	12.4121	11.7891	17.2784	12.8334	12.6489	11.0873	0.898239	-0.154829	0.575869	0.677556	0.88163	-0.181755	0.328206	0.456036	1.01884	0.0269267	0.68589	0.935747
106292601	NC_027752.1	1752836	1755677	+	LOC106292601	XM_013728218.1	GO:0004601(peroxidase activity);GO:0005576(extracellular region);GO:0005783(endoplasmic reticulum);GO:0006979(response to oxidative stress);GO:0009269(response to desiccation);GO:0009409(response to cold);GO:0009505(plant-type cell wall);GO:0009506(plasmodesma);GO:0009664(plant-type cell wall organization);GO:0020037(heme binding);GO:0042538(hyperosmotic salinity response);GO:0042744(hydrogen per…	00940(Phenylpropanoid biosynthesis)	K00430	EC:1.11.1.7	PREDICTED: peroxidase 3 [Brassica oleracea var. oleracea]	NA	13.3257	10.2601	19.3958	9.24356	7.15831	6.00976	3.90097	4.21007	4.97833	3.90097	4.21007	4.97833	13.3257	10.2601	19.3958	9.24356	7.15831	6.00976	0.304534	-1.71533	5.57251e-12	4.57569e-11	0.521423	-0.939474	5.50863e-05	0.000225065	0.584044	-0.775852	0.000882576	0.0220533
106292602	NC_027752.1	5535461	5536252	+	LOC106292602	XM_013728219.1	GO:0005509(calcium ion binding);GO:0005634(nucleus);GO:0005737(cytoplasm);GO:0005829(cytosol);GO:0005886(plasma membrane);GO:0008150(biological_process)	04626(Plant-pathogen interaction)	K13448	NA	PREDICTED: probable calcium-binding protein CML13 [Brassica rapa]	NA	53.0907	57.0358	51.7083	52.9549	46.9283	41.9477	47.5515	50.2495	53.2906	47.5515	50.2495	53.2906	53.0907	57.0358	51.7083	52.9549	46.9283	41.9477	0.933616	-0.0990983	0.658685	0.747588	0.876393	-0.19035	0.143359	0.239296	1.06529	0.0912519	0.260583	0.702098
106292603	NC_027752.1	37109192	37111654	-	LOC106292603	XM_013728221.1;XM_013728220.1	GO:0003674(molecular_function);GO:0005739(mitochondrion);GO:0005743(mitochondrial inner membrane);GO:0008535(respiratory chain complex IV assembly);GO:0016021(integral component of membrane);GO:0016021(integral component of membrane)	NA	NA	NA	unnamed protein product [Brassica oleracea]	NA	6.87784	6.44569	6.74262	10.6151	11.0441	9.16743	8.93415	10.2125	10.3095	8.93415	10.2125	10.3095	6.87784	6.44569	6.74262	10.6151	11.0441	9.16743	1.46795	0.553806	0.00127457	0.00360183	1.53625	0.619414	0.000769886	0.00252277	0.955542	-0.0656088	0.887671	0.982546
106292604	NC_027748.1	7490085	7492641	+	LOC106292604	XM_013728225.1	GO:0005506(iron ion binding);GO:0005576(extracellular region);GO:0009639(response to red or far red light);GO:0009687(abscisic acid metabolic process);GO:0010268(brassinosteroid homeostasis);GO:0010295((+)-abscisic acid 8'-hydroxylase activity);GO:0016021(integral component of membrane);GO:0016125(sterol metabolic process);GO:0016132(brassinosteroid biosynthetic process);GO:0019825(oxygen binding…	00906(Carotenoid biosynthesis)	K09843	EC:1.14.13.93	BnaAnng27240D [Brassica napus]	NA	1.63709	1.65871	3.12308	43.0107	52.6688	41.7758	68.1778	68.5824	55.5155	68.1778	68.5824	55.5155	1.63709	1.65871	3.12308	43.0107	52.6688	41.7758	29.9547	4.90471	1.98868e-97	6.30985e-95	21.4142	4.4205	2.64559e-77	6.67946e-75	1.39882	0.484213	1.83123e-05	0.00106977
106292605	NC_027752.1	1478123	1479624	+	LOC106292605	XM_013728222.1	NA	NA	NA	NA	PREDICTED: uncharacterized protein LOC106292605 [Brassica oleracea var. oleracea]	NA	0.0001	0.0001	0.0001	0.0001	0.0001	0.0001	0.0001	0.0001	0.0001	0.0001	0.0001	0.0001	0.0001	0.0001	0.0001	0.0001	0.0001	0.0001	1	0	1	1	1	0	1	1	1	0	1	1
106292606	NC_027752.1	34340144	34341787	+	LOC106292606	XM_013728223.1	GO:0000209(protein polyubiquitination);GO:0004842(ubiquitin-protein transferase activity);GO:0005524(ATP binding);GO:0005634(nucleus);GO:0005737(cytoplasm);GO:0006511(ubiquitin-dependent protein catabolic process);GO:0008283(cell proliferation);GO:0016567(protein ubiquitination);GO:0030071(regulation of mitotic metaphase/anaphase transition);GO:0031145(anaphase-promoting complex-dependent catabol…	04120(Ubiquitin mediated proteolysis)	K06688	EC:2.3.2.23	PREDICTED: ubiquitin-conjugating enzyme E2 19 [Brassica oleracea var. oleracea]	NA	31.983	32.4985	34.7002	30.9207	33.5716	32.6053	27.4452	28.2673	27.1638	27.4452	28.2673	27.1638	31.983	32.4985	34.7002	30.9207	33.5716	32.6053	0.835601	-0.259113	0.119361	0.194968	0.978987	-0.0306387	0.767823	0.843787	0.853537	-0.228475	0.116358	0.508829
106292607	NC_027752.1	10082263	10083844	+	LOC106292607	XM_013728224.1	GO:0003674(molecular_function);GO:0005634(nucleus);GO:0008150(biological_process)	NA	NA	NA	PREDICTED: DNA ligase 1-like [Brassica oleracea var. oleracea]	NA	14.4866	15.9981	14.0584	15.1968	13.3521	12.7096	14.8189	13.2231	11.1995	14.8189	13.2231	11.1995	14.4866	15.9981	14.0584	15.1968	13.3521	12.7096	0.880978	-0.182822	0.407732	0.523519	0.926262	-0.110509	0.459203	0.586468	0.951112	-0.0723134	0.845436	0.973438
106292608	NC_027752.1	16640330	16642022	+	LOC106292608	XM_013728226.1	GO:0009507(chloroplast)	NA	NA	NA	PREDICTED: uncharacterized protein LOC106292608 [Brassica oleracea var. oleracea]	NA	6.77676	6.63272	6.02091	8.05285	6.17619	5.37836	6.53227	6.26084	6.33728	6.53227	6.26084	6.33728	6.77676	6.63272	6.02091	8.05285	6.17619	5.37836	0.98456	-0.0224494	0.941857	0.962007	1.00911	0.013083	0.990549	0.995649	0.975672	-0.0355324	0.969703	0.997845
106292609	NC_027752.1	30536894	30538421	-	LOC106292609	XM_013728227.1	GO:0005773(vacuole);GO:0005783(endoplasmic reticulum);GO:0005794(Golgi apparatus);GO:0007030(Golgi organization);GO:0015031(protein transport);GO:0016021(integral component of membrane);GO:0016192(vesicle-mediated transport);GO:0032580(Golgi cisterna membrane)	NA	NA	NA	PREDICTED: transmembrane emp24 domain-containing protein p24beta3 [Brassica oleracea var. oleracea]	NA	47.801	56.0115	55.7139	48.8509	56.8537	52.0968	56.2778	56.8331	56.0125	56.2778	56.8331	56.0125	47.801	56.0115	55.7139	48.8509	56.8537	52.0968	1.06016	0.0842807	0.341313	0.456261	0.989187	-0.0156854	0.85494	0.905504	1.07175	0.0999662	0.21148	0.649286
106292610	NC_027752.1	2722466	2724158	-	LOC106292610	XM_013728228.1	GO:0004722(protein serine/threonine phosphatase activity);GO:0005267(potassium channel activity);GO:0005886(plasma membrane);GO:0006470(protein dephosphorylation);GO:0009788(negative regulation of abscisic acid-activated signaling pathway);GO:0009939(positive regulation of gibberellic acid mediated signaling pathway);GO:0010030(positive regulation of seed germination);GO:0046872(metal ion binding…	04016(MAPK signaling pathway - plant);04075(Plant hormone signal transduction)	K14497	EC:3.1.3.16	PREDICTED: protein phosphatase 2C 3 [Brassica oleracea var. oleracea]	NA	9.34139	4.94784	4.39376	14.6152	18.0791	23.655	18.5143	15.3454	15.477	18.5143	15.3454	15.477	9.34139	4.94784	4.39376	14.6152	18.0791	23.655	2.64073	1.40094	3.62833e-08	2.0333e-07	3.01608	1.59267	2.15863e-08	1.43784e-07	0.875551	-0.191736	0.35924	0.783826
106292611	NC_027752.1	40886002	40887911	-	LOC106292611	XM_013728229.1	GO:0000476(maturation of 4.5S rRNA);GO:0000967(rRNA 5'-end processing);GO:0005634(nucleus);GO:0009507(chloroplast);GO:0034470(ncRNA processing)	NA	NA	NA	PREDICTED: uncharacterized protein LOC106292611 [Brassica oleracea var. oleracea]	NA	6.32028	6.58042	8.25421	11.3541	9.55543	9.72765	10.0478	10.8846	10.0123	10.0478	10.8846	10.0123	6.32028	6.58042	8.25421	11.3541	9.55543	9.72765	1.46277	0.548702	0.00302586	0.00788476	1.44823	0.534292	0.00805775	0.0206864	1.01004	0.0144102	0.73575	0.947648
106292612	NC_027752.1	30759162	30760939	+	LOC106292612	XM_013728230.1	GO:0000502(proteasome complex);GO:0004298(threonine-type endopeptidase activity);GO:0005634(nucleus);GO:0005737(cytoplasm);GO:0005773(vacuole);GO:0005774(vacuolar membrane);GO:0005829(cytosol);GO:0005839(proteasome core complex);GO:0005886(plasma membrane);GO:0006511(ubiquitin-dependent protein catabolic process);GO:0008233(peptidase activity);GO:0010499(proteasomal ubiquitin-independent protein …	03050(Proteasome)	K02734	EC:3.4.25.1	PREDICTED: proteasome subunit beta type-2-A [Brassica oleracea var. oleracea]	NA	43.0344	49.8706	46.574	42.1799	36.3254	38.2941	40.6372	40.7186	43.5775	40.6372	40.7186	43.5775	43.0344	49.8706	46.574	42.1799	36.3254	38.2941	0.895714	-0.15889	0.380057	0.495825	0.837397	-0.256016	0.0503445	0.100532	1.06964	0.0971256	0.227013	0.666989
106292613	NC_027752.1	8893861	8896052	+	LOC106292613	XM_013728231.1	GO:0004252(serine-type endopeptidase activity);GO:0005739(mitochondrion);GO:0006508(proteolysis);GO:0016021(integral component of membrane);GO:0031966(mitochondrial membrane)	NA	NA	NA	PREDICTED: RHOMBOID-like protein 12, mitochondrial [Brassica oleracea var. oleracea]	NA	11.3002	9.62758	9.8296	11.9589	10.5577	10.5877	10.5064	9.62171	10.7342	10.5064	9.62171	10.7342	11.3002	9.62758	9.8296	11.9589	10.5577	10.5877	1.00341	0.00491142	0.806195	0.865202	1.07631	0.106087	0.594239	0.707719	0.932273	-0.101176	0.688035	0.936225
106292614	NC_027752.1	46240110	46243600	+	LOC106292614	XM_013728232.1	GO:0005351(carbohydrate:proton symporter activity);GO:0005353(fructose transmembrane transporter activity);GO:0005355(glucose transmembrane transporter activity);GO:0005774(vacuolar membrane);GO:0005886(plasma membrane);GO:0009624(response to nematode);GO:0009705(plant-type vacuole membrane);GO:0009845(seed germination);GO:0009911(positive regulation of flower development);GO:0015144(carbohydrate…	NA	NA	NA	PREDICTED: D-xylose-proton symporter-like 1 [Brassica oleracea var. oleracea]	NA	7.38154	9.28812	8.02343	4.71474	5.61249	4.75076	4.76456	6.20435	5.15577	4.76456	6.20435	5.15577	7.38154	9.28812	8.02343	4.71474	5.61249	4.75076	0.653004	-0.614837	0.00257396	0.00681685	0.610616	-0.711663	8.89856e-05	0.000351042	1.06942	0.0968265	0.459027	0.842352
106292615	NC_027748.1	35356367	35357901	-	LOC106292615	XR_001260211.1;XR_001260212.1	GO:0003674(molecular_function);GO:0005886(plasma membrane);GO:0009506(plasmodesma);GO:0009585(red, far-red light phototransduction);GO:0009585(red, far-red light phototransduction)	NA	NA	NA	unnamed protein product [Brassica oleracea]	NA	3.93754	3.97448	4.22987	4.60868	4.25668	3.36845	6.28916	5.0756	4.27926	6.28916	5.0756	4.27926	3.93754	3.97448	4.22987	4.60868	4.25668	3.36845	1.28843	0.365619	0.120818	0.19696	1.00757	0.0108806	0.981758	0.990562	1.27875	0.354739	0.112908	0.50192
106292616	NC_027752.1	4268677	4275230	-	LOC106292616	XM_013728234.1	GO:0005198(structural molecule activity);GO:0005759(mitochondrial matrix);GO:0008198(ferrous iron binding);GO:0009507(chloroplast);GO:0009570(chloroplast stroma);GO:0016226(iron-sulfur cluster assembly);GO:0051537(2 iron, 2 sulfur cluster binding);GO:0097428(protein maturation by iron-sulfur cluster transfer)	NA	NA	NA	PREDICTED: iron-sulfur assembly protein IscA, chloroplastic-like [Brassica oleracea var. oleracea]	NA	7.63533	6.41868	7.01132	10.7537	10.6216	9.27613	12.0538	11.3265	11.6251	12.0538	11.3265	11.6251	7.63533	6.41868	7.01132	10.7537	10.6216	9.27613	1.66175	0.732704	0.00037679	0.00117983	1.45506	0.541082	0.0143798	0.0342293	1.14205	0.191622	0.214945	0.653543
106292617	NC_027752.1	12389245	12390816	+	LOC106292617	XM_013728235.1;XM_013728236.1	GO:0003674(molecular_function);GO:0005634(nucleus);GO:0005886(plasma membrane);GO:0009642(response to light intensity);GO:0009642(response to light intensity)	NA	NA	NA	PREDICTED: uncharacterized protein LOC106292617 [Brassica oleracea var. oleracea]	NA	14.4723	14.0768	13.2737	14.4478	13.8458	15.9384	13.7398	15.832	15.2972	13.7398	15.832	15.2972	14.4723	14.0768	13.2737	14.4478	13.8458	15.9384	1.07284	0.101431	0.387961	0.504	1.0576	0.0807994	0.672674	0.770746	1.0144	0.0206315	0.663707	0.930157
106292618	NC_027752.1	2540280	2542295	+	LOC106292618	XM_013728237.1	GO:0006508(proteolysis);GO:0008233(peptidase activity);GO:0008236(serine-type peptidase activity);GO:0009507(chloroplast);GO:0009535(chloroplast thylakoid membrane);GO:0016020(membrane);GO:0016021(integral component of membrane)	03060(Protein export)	K03100	EC:3.4.21.89	unnamed protein product, partial [Brassica oleracea]	NA	20.9653	19.2345	15.2326	12.8569	13.7829	13.0634	11.39	11.6177	10.9823	11.39	11.6177	10.9823	20.9653	19.2345	15.2326	12.8569	13.7829	13.0634	0.613179	-0.70562	0.000109138	0.000375344	0.716246	-0.481473	0.00333889	0.00951208	0.856101	-0.224147	0.160545	0.581275
106292619	NC_027752.1	42615361	42617177	+	LOC106292619	XM_013728238.1	GO:0005737(cytoplasm);GO:0005983(starch catabolic process);GO:0006470(protein dephosphorylation);GO:0008138(protein tyrosine/serine/threonine phosphatase activity);GO:0009507(chloroplast);GO:0019203(carbohydrate phosphatase activity);GO:0046838(phosphorylated carbohydrate dephosphorylation);GO:0050308(sugar-phosphatase activity);GO:2001070(starch binding)	NA	NA	NA	PREDICTED: phosphoglucan phosphatase LSF2, chloroplastic [Brassica oleracea var. oleracea]	NA	6.78033	7.11696	6.44823	8.17322	8.2399	8.51777	9.84228	9.50659	10.4637	9.84228	9.50659	10.4637	6.78033	7.11696	6.44823	8.17322	8.2399	8.51777	1.46532	0.551211	0.00237991	0.00635435	1.22538	0.293223	0.148016	0.24546	1.19581	0.257987	0.0746383	0.408516
106292620	NC_027752.1	42404996	42406519	+	LOC106292620	XM_013728240.1;XM_013728239.1	GO:0003677(DNA binding);GO:0003700(DNA binding transcription factor activity);GO:0005634(nucleus);GO:0006351(transcription, DNA-templated);GO:0006355(regulation of transcription, DNA-templated);GO:0009739(response to gibberellin);GO:0009751(response to salicylic acid);GO:0044212(transcription regulatory region DNA binding);GO:0044212(transcription regulatory region DNA binding)	NA	NA	NA	PREDICTED: transcription factor DIVARICATA isoform X1 [Brassica oleracea var. oleracea]	NA	14.3068	21.0384	13.6422	16.8031	16.4186	20.0879	25.7179	27.1633	25.1529	25.7179	27.1633	25.1529	14.3068	21.0384	13.6422	16.8031	16.4186	20.0879	1.59294	0.671693	0.000121864	0.000415857	1.08823	0.121983	0.580887	0.696504	1.46379	0.54971	7.75981e-06	0.000546108
106292621	NC_027752.1	44725905	44730320	+	LOC106292621	XM_013728241.1	GO:0004674(protein serine/threonine kinase activity);GO:0004709(MAP kinase kinase kinase activity);GO:0005524(ATP binding);GO:0005737(cytoplasm);GO:0005874(microtubule);GO:0007346(regulation of mitotic cell cycle);GO:0016301(kinase activity);GO:0023014(signal transduction by protein phosphorylation);GO:0031098(stress-activated protein kinase signaling cascade);GO:0032147(activation of protein kin…	04016(MAPK signaling pathway - plant)	K20606	EC:2.7.11.25	PREDICTED: mitogen-activated protein kinase kinase kinase 3 [Brassica oleracea var. oleracea]	NA	6.06467	6.06423	6.36729	5.5055	4.81409	4.87765	3.23001	3.52974	3.98711	3.23001	3.52974	3.98711	6.06467	6.06423	6.36729	5.5055	4.81409	4.87765	0.581031	-0.783314	8.87704e-05	0.000310147	0.821641	-0.283419	0.0827819	0.152695	0.707158	-0.499895	0.0106805	0.127323
106292622	NC_027752.1	45116675	45123958	+	LOC106292622	XM_013728242.1;XM_013728244.1;XM_013728243.1;XM_013728245.1	GO:0006004(fucose metabolic process);GO:0006486(protein glycosylation);GO:0016021(integral component of membrane);GO:0016757(transferase activity, transferring glycosyl groups);GO:0016757(transferase activity, transferring glycosyl groups)	NA	NA	NA	PREDICTED: uncharacterized protein LOC106292622 isoform X1 [Brassica oleracea var. oleracea]	NA	8.25294	7.21706	7.61217	4.06548	3.18498	3.48622	3.72486	2.66875	4.60657	3.72486	2.66875	4.60657	8.25294	7.21706	7.61217	4.06548	3.18498	3.48622	0.476566	-1.06925	7.7824e-06	3.22715e-05	0.465151	-1.10423	1.33034e-08	9.07179e-08	1.02454	0.0349783	0.741692	0.94849
106292623	NC_027748.1	3858177	3859024	-	LOC106292623	XM_013728249.1	GO:0005515(protein binding);GO:0005634(nucleus);GO:0005886(plasma membrane);GO:0010585(glutamine secretion);GO:0016020(membrane);GO:0016021(integral component of membrane);GO:0080143(regulation of amino acid export)	NA	NA	NA	PREDICTED: protein GLUTAMINE DUMPER 1-like [Brassica oleracea var. oleracea]	NA	18.0928	14.8786	22.5953	31.9061	18.4214	21.8416	43.4661	29.8611	34.0851	43.4661	29.8611	34.0851	18.0928	14.8786	22.5953	31.9061	18.4214	21.8416	1.93303	0.950865	1.8593e-07	9.54205e-07	1.29878	0.37716	0.0910713	0.165127	1.48834	0.573705	0.000974787	0.0236271
106292624	NC_027752.1	714313	715599	+	LOC106292624	XM_013728246.1	GO:0005524(ATP binding);GO:0005634(nucleus);GO:0005737(cytoplasm);GO:0009414(response to water deprivation);GO:0016787(hydrolase activity)	NA	NA	NA	PREDICTED: protein DEHYDRATION-INDUCED 19 homolog 2 [Brassica oleracea var. oleracea]	NA	123.543	119.462	96.8572	66.0687	72.667	77.1141	71.4056	66.0691	76.0344	71.4056	66.0691	76.0344	123.543	119.462	96.8572	66.0687	72.667	77.1141	0.628223	-0.670651	8.27457e-06	3.41559e-05	0.63511	-0.654921	5.732e-06	2.74285e-05	0.989156	-0.0157304	0.834593	0.970328
106292625	NC_027752.1	41236247	41237039	+	LOC106292625	XM_013728247.1	GO:0006457(protein folding);GO:0009507(chloroplast)	00240(Pyrimidine metabolism);00250(Alanine, aspartate and glutamate metabolism)	K01956	EC:6.3.5.5	PREDICTED: chaperone protein dnaJ 11, chloroplastic-like [Brassica oleracea var. oleracea]	NA	10.1628	8.95267	14.8684	11.877	13.4135	8.42483	22.9427	18.0931	18.2623	22.9427	18.0931	18.2623	10.1628	8.95267	14.8684	11.877	13.4135	8.42483	1.74489	0.803134	9.45596e-05	0.000329178	0.9921	-0.011442	0.935267	0.96011	1.75878	0.814576	9.61419e-06	0.000644754
106292626	NC_027752.1	25379540	25381758	-	LOC106292626	XM_013728251.1;XM_013728248.1;XM_013728252.1;XM_013728250.1	GO:0000784(nuclear chromosome, telomeric region);GO:0000785(chromatin);GO:0000786(nucleosome);GO:0003677(DNA binding);GO:0003691(double-stranded telomeric DNA binding);GO:0003700(DNA binding transcription factor activity);GO:0005515(protein binding);GO:0005634(nucleus);GO:0005730(nucleolus);GO:0006334(nucleosome assembly);GO:0006351(transcription, DNA-templated);GO:0006357(regulation of transcrip…	NA	NA	NA	PREDICTED: telomere repeat-binding factor 1-like isoform X1 [Brassica oleracea var. oleracea];PREDICTED: telomere repeat-binding factor 1-like isoform X2 [Brassica oleracea var. oleracea]	NA	13.0055	14.326	13.8677	12.8205	12.0987	12.5696	13.1356	10.7443	12.0047	13.1356	10.7443	12.0047	13.0055	14.326	13.8677	12.8205	12.0987	12.5696	0.871001	-0.199253	0.331123	0.44578	0.90994	-0.136156	0.345806	0.474603	0.957207	-0.0630971	0.881892	0.981377
106292627	NC_027752.1	41195649	41197781	+	LOC106292627	XM_013728253.1	GO:0003677(DNA binding);GO:0003682(chromatin binding);GO:0003700(DNA binding transcription factor activity);GO:0005515(protein binding);GO:0005634(nucleus);GO:0006338(chromatin remodeling);GO:0006351(transcription, DNA-templated);GO:0006355(regulation of transcription, DNA-templated)	NA	NA	NA	PREDICTED: high mobility group B protein 10-like [Brassica oleracea var. oleracea]	NA	15.1143	13.5404	16.3645	19.5271	17.8087	20.2281	18.9158	19.017	17.5001	18.9158	19.017	17.5001	15.1143	13.5404	16.3645	19.5271	17.8087	20.2281	1.23132	0.300202	0.030621	0.0612877	1.27865	0.354625	0.0322194	0.0689756	0.96298	-0.0544226	0.914981	0.988745
106292628	NC_027752.1	39306912	39308803	-	LOC106292628	XM_013728254.1	GO:0003700(DNA binding transcription factor activity);GO:0005634(nucleus);GO:0006351(transcription, DNA-templated);GO:0006355(regulation of transcription, DNA-templated);GO:0007275(multicellular organism development);GO:0009753(response to jasmonic acid);GO:0044212(transcription regulatory region DNA binding);GO:0045995(regulation of embryonic development);GO:0048317(seed morphogenesis);GO:008006…	NA	NA	NA	PREDICTED: NAC transcription factor 56 [Brassica oleracea var. oleracea]	NA	0.180047	0.327668	0.207729	0.970661	1.47545	1.98517	1.3364	1.78648	1.38118	1.3364	1.78648	1.38118	0.180047	0.327668	0.207729	0.970661	1.47545	1.98517	6.29548	2.65432	8.98291e-11	6.60456e-10	6.19374	2.63081	4.74997e-09	3.40015e-08	1.01643	0.0235052	0.874685	0.979671
106292629	NC_027752.1	4446009	4448464	-	LOC106292629	XM_013728255.1	GO:0003743(translation initiation factor activity);GO:0005515(protein binding);GO:0005737(cytoplasm);GO:0005829(cytosol);GO:0005852(eukaryotic translation initiation factor 3 complex);GO:0006413(translational initiation);GO:0009733(response to auxin);GO:0009737(response to abscisic acid);GO:0009738(abscisic acid-activated signaling pathway);GO:0009744(response to sucrose);GO:0009749(response to g…	03013(RNA transport)	K03247	NA	PREDICTED: eukaryotic translation initiation factor 3 subunit H [Brassica oleracea var. oleracea]	NA	15.7764	17.7361	20.0367	23.9577	26.1157	22.3454	24.0434	27.7463	23.2752	24.0434	27.7463	23.2752	15.7764	17.7361	20.0367	23.9577	26.1157	22.3454	1.40179	0.487273	0.000415219	0.00128926	1.35238	0.435499	0.00397371	0.011114	1.03654	0.0517742	0.455974	0.840618
106292630	NC_027752.1	31429908	31430550	+	LOC106292630	XM_013728256.1	GO:0003735(structural constituent of ribosome);GO:0005622(intracellular);GO:0005737(cytoplasm);GO:0005829(cytosol);GO:0005840(ribosome);GO:0006412(translation);GO:0022625(cytosolic large ribosomal subunit);GO:0022626(cytosolic ribosome)	03010(Ribosome)	K02901	NA	PREDICTED: 60S ribosomal protein L27-3 [Brassica oleracea var. oleracea]	NA	88.9608	89.2525	94.7193	106.692	97.7359	85.2582	98.1319	99.8619	94.2677	98.1319	99.8619	94.2677	88.9608	89.2525	94.7193	106.692	97.7359	85.2582	1.07082	0.0987155	0.265767	0.374126	1.06138	0.0859453	0.585006	0.699944	1.00889	0.0127701	0.622945	0.916311
106292631	NC_027752.1	44253654	44254484	-	LOC106292631	XM_013728257.1	GO:0003674(molecular_function);GO:0008150(biological_process)	NA	NA	NA	PREDICTED: twist-related protein 1-like [Brassica oleracea var. oleracea]	NA	18.6095	19.6482	15.9975	12.1674	17.0058	19.9618	17.7135	18.5413	19.6332	17.7135	18.5413	19.6332	18.6095	19.6482	15.9975	12.1674	17.0058	19.9618	1.03009	0.0427765	0.639189	0.731014	0.905628	-0.14301	0.471482	0.597824	1.13744	0.185787	0.236368	0.677265
106292632	NC_027748.1	21781099	21784911	+	LOC106292632	XR_001260213.1;XR_001260214.1;XR_001260215.1	GO:0003674(molecular_function);GO:0005739(mitochondrion);GO:0008150(biological_process);GO:0016021(integral component of membrane);GO:0016021(integral component of membrane)	NA	NA	NA	hypothetical protein DY000_00012272 [Brassica cretica]	NA	1.61074	1.99351	1.87807	1.14186	1.23274	1.14893	1.71445	1.09538	1.63342	1.71445	1.09538	1.63342	1.61074	1.99351	1.87807	1.14186	1.23274	1.14893	0.810472	-0.303167	0.403929	0.519809	0.642709	-0.637761	0.0336756	0.0715461	1.26102	0.334595	0.239146	0.680059
106292633	NC_027752.1	31966064	31969148	+	LOC106292633	XM_013728258.1	GO:0005634(nucleus);GO:0008150(biological_process);GO:0018024(histone-lysine N-methyltransferase activity);GO:0046872(metal ion binding)	NA	NA	NA	PREDICTED: histone-lysine N-methyltransferase ATXR2 [Brassica oleracea var. oleracea]	NA	4.02552	4.34898	5.00136	5.40605	4.55373	4.40238	6.14492	5.40641	5.62275	6.14492	5.40641	5.62275	4.02552	4.34898	5.00136	5.40605	4.55373	4.40238	1.28396	0.3606	0.0468828	0.0883704	1.07374	0.10264	0.655937	0.757893	1.19579	0.25796	0.102744	0.480168
106292634	NC_027752.1	23650	25128	+	LOC106292634	XM_013728259.1	GO:0005215(transporter activity);GO:0005634(nucleus);GO:0006810(transport)	00260(Glycine, serine and threonine metabolism);00270(Cysteine and methionine metabolism);00300(Lysine biosynthesis);00261(Monobactam biosynthesis)	K00133	EC:1.2.1.11	PREDICTED: random slug protein 5 [Brassica oleracea var. oleracea]	NA	41.3623	45.8062	45.12	50.7835	46.3968	48.8157	51.1054	54.6977	55.5797	51.1054	54.6977	55.5797	41.3623	45.8062	45.12	50.7835	46.3968	48.8157	1.21993	0.286799	0.0134842	0.0298391	1.10362	0.14224	0.321855	0.44936	1.10539	0.144559	0.0915925	0.453474
106292635	NC_027752.1	34732332	34735129	+	LOC106292635	XM_013728260.1	GO:0003824(catalytic activity);GO:0004084(branched-chain-amino-acid transaminase activity);GO:0005737(cytoplasm);GO:0005829(cytosol);GO:0006520(cellular amino acid metabolic process);GO:0009081(branched-chain amino acid metabolic process);GO:0009416(response to light stimulus);GO:0009611(response to wounding);GO:0010326(methionine-oxo-acid transaminase activity);GO:0019761(glucosinolate biosynthe…	00966(Glucosinolate biosynthesis)	K21346	EC:2.6.1.88	BCAT4 [Brassica oleracea var. alboglabra]	NA	0.518115	0.351506	0.124946	2.52594	2.43855	4.15936	1.29776	1.36252	2.67022	1.29776	1.36252	2.67022	0.518115	0.351506	0.124946	2.52594	2.43855	4.15936	5.35963	2.42213	4.59201e-06	1.96562e-05	9.17369	3.1975	1.00018e-10	8.56716e-10	0.584239	-0.77537	0.0380257	0.278278
106292636	NC_027752.1	8339315	8340255	+	LOC106292636	XM_013728261.1	GO:0004364(glutathione transferase activity);GO:0005737(cytoplasm);GO:0005829(cytosol);GO:0006749(glutathione metabolic process);GO:0009407(toxin catabolic process);GO:0046256(2,4,6-trinitrotoluene catabolic process)	00480(Glutathione metabolism)	K00799	EC:2.5.1.18	PREDICTED: glutathione S-transferase U25-like [Brassica oleracea var. oleracea]	NA	40.96	42.146	48.6936	55.6049	67.4989	54.7835	70.6104	72.5861	64.481	70.6104	72.5861	64.481	40.96	42.146	48.6936	55.6049	67.4989	54.7835	1.57571	0.655998	1.6854e-07	8.69747e-07	1.34968	0.432617	0.00358462	0.010139	1.16747	0.223381	0.0292423	0.239339
106292637	NC_027752.1	44454032	44456722	+	LOC106292637	XM_013728262.1	GO:0004740(pyruvate dehydrogenase (acetyl-transferring) kinase activity);GO:0005524(ATP binding);GO:0005739(mitochondrion);GO:0009927(histidine phosphotransfer kinase activity);GO:0042803(protein homodimerization activity);GO:0046777(protein autophosphorylation)	NA	NA	NA	PREDICTED: pyruvate dehydrogenase (acetyl-transferring) kinase, mitochondrial-like [Brassica rapa]	NA	1.76242	2.63954	1.64345	4.44872	5.10389	4.94327	6.21648	5.89367	6.22868	6.21648	5.89367	6.22868	1.76242	2.63954	1.64345	4.44872	5.10389	4.94327	3.03351	1.60099	8.52986e-11	6.28498e-10	2.39783	1.26173	1.53596e-06	8.00788e-06	1.2651	0.339257	0.0411819	0.290097
106292638	NC_027752.1	41428993	41430456	+	LOC106292638	XM_013728263.1	GO:0005634(nucleus);GO:0005737(cytoplasm);GO:0006952(defense response);GO:0016740(transferase activity);GO:0043067(regulation of programmed cell death);GO:0043161(proteasome-mediated ubiquitin-dependent protein catabolic process);GO:0046872(metal ion binding)	NA	NA	NA	PREDICTED: probable BOI-related E3 ubiquitin-protein ligase 3 [Brassica oleracea var. oleracea]	NA	25.6279	25.3453	22.8812	8.72123	7.88518	9.9691	7.92768	5.6183	4.63887	7.92768	5.6183	4.63887	25.6279	25.3453	22.8812	8.72123	7.88518	9.9691	0.246225	-2.02195	8.32434e-23	1.48952e-21	0.359836	-1.47459	7.52775e-19	1.28105e-17	0.684271	-0.547361	0.0179839	0.177616
106292639	NC_027752.1	6811924	6814057	-	LOC106292639	XM_013728265.1;XM_013728266.1;XM_013728264.1;XM_013728268.1;XM_013728267.1	GO:0005634(nucleus);GO:0008150(biological_process);GO:0046872(metal ion binding);GO:0046872(metal ion binding)	NA	NA	NA	PREDICTED: uncharacterized protein LOC106292639 isoform X1 [Brassica oleracea var. oleracea];PREDICTED: uncharacterized protein LOC106292639 isoform X3 [Brassica oleracea var. oleracea]	NA	2.15595	2.29189	2.39258	1.42251	1.99877	1.65592	2.16433	1.96014	1.74671	2.16433	1.96014	1.74671	2.15595	2.29189	2.39258	1.42251	1.99877	1.65592	0.858307	-0.220435	0.499419	0.609317	0.742235	-0.430053	0.112947	0.196954	1.15638	0.209618	0.368026	0.788966
106292640	NC_027752.1	5383563	5385098	-	LOC106292640	XM_013728269.1	GO:0005737(cytoplasm);GO:0005829(cytosol);GO:0009853(photorespiration);GO:0009854(oxidative photosynthetic carbon pathway);GO:0016491(oxidoreductase activity);GO:0016618(hydroxypyruvate reductase activity);GO:0030267(glyoxylate reductase (NADP) activity);GO:0051287(NAD binding);GO:0055114(oxidation-reduction process)	00630(Glyoxylate and dicarboxylate metabolism);00260(Glycine, serine and threonine metabolism)	K15919	NA	PREDICTED: glyoxylate/hydroxypyruvate reductase HPR3 [Brassica oleracea var. oleracea]	NA	16.3783	15.5993	20.2051	5.42032	6.6883	5.14638	8.46594	7.07309	6.286	8.46594	7.07309	6.286	16.3783	15.5993	20.2051	5.42032	6.6883	5.14638	0.418242	-1.25759	2.48509e-11	1.92946e-10	0.330665	-1.59656	7.25934e-18	1.14492e-16	1.26485	0.33897	0.0603217	0.361134
106292641	NC_027752.1	17050029	17051175	-	LOC106292641	XM_013728270.1	GO:0000741(karyogamy);GO:0003723(RNA binding);GO:0003725(double-stranded RNA binding);GO:0004525(ribonuclease III activity);GO:0005773(vacuole);GO:0006396(RNA processing);GO:0009507(chloroplast);GO:0010197(polar nucleus fusion);GO:0030422(production of siRNA involved in RNA interference);GO:0090502(RNA phosphodiester bond hydrolysis, endonucleolytic)	NA	NA	NA	PREDICTED: protein NUCLEAR FUSION DEFECTIVE 2-like [Brassica oleracea var. oleracea]	NA	70.3025	68.3907	64.929	51.9239	44.784	43.8185	45.5781	44.134	46.1862	45.5781	44.134	46.1862	70.3025	68.3907	64.929	51.9239	44.784	43.8185	0.667404	-0.583369	2.4465e-05	9.39673e-05	0.690133	-0.535054	4.6639e-05	0.000192932	0.967065	-0.0483149	0.96237	0.996619
106292642	NC_027752.1	2753868	2756366	-	LOC106292642	XM_013728271.1	GO:0003700(DNA binding transcription factor activity);GO:0005634(nucleus);GO:0006351(transcription, DNA-templated);GO:0006355(regulation of transcription, DNA-templated);GO:0010200(response to chitin)	04075(Plant hormone signal transduction)	K14494	NA	PREDICTED: scarecrow-like protein 31 [Brassica oleracea var. oleracea]	NA	2.27098	1.82418	3.30634	2.51193	2.18516	2.00866	2.07884	1.71501	1.35271	2.07884	1.71501	1.35271	2.27098	1.82418	3.30634	2.51193	2.18516	2.00866	0.695341	-0.524208	0.0823116	0.142907	0.905999	-0.142419	0.540684	0.661667	0.767486	-0.381789	0.155043	0.573814
106292643	NC_027752.1	41728496	41729269	+	LOC106292643	XM_013728272.1	GO:0009507(chloroplast);GO:0016853(isomerase activity)	NA	NA	NA	PREDICTED: uncharacterized protein LOC106292643 [Brassica oleracea var. oleracea]	NA	6.97773	5.60442	6.45785	7.01533	6.29995	6.83378	5.79641	5.31916	5.48177	5.79641	5.31916	5.48177	6.97773	5.60442	6.45785	7.01533	6.29995	6.83378	0.871709	-0.198081	0.506208	0.615336	1.05825	0.0816782	0.763389	0.840292	0.823728	-0.279759	0.274622	0.715559
106292644	NC_027748.1	41111268	41112247	-	LOC106292644	XM_013728276.1	GO:0003729(mRNA binding);GO:0003735(structural constituent of ribosome);GO:0005730(nucleolus);GO:0005737(cytoplasm);GO:0005794(Golgi apparatus);GO:0005840(ribosome);GO:0006412(translation);GO:0009506(plasmodesma);GO:0022625(cytosolic large ribosomal subunit);GO:0042254(ribosome biogenesis)	03010(Ribosome)	K02918	NA	BnaA05g28950D [Brassica napus]	NA	36.2535	40.0812	40.0156	37.878	34.6179	29.5547	35.2551	32.3605	33.1885	35.2551	32.3605	33.1885	36.2535	40.0812	40.0156	37.878	34.6179	29.5547	0.866385	-0.206921	0.253498	0.359967	0.877098	-0.189191	0.189914	0.29876	0.987786	-0.0177299	0.852941	0.975075
106292645	NC_027752.1	12801593	12802280	+	LOC106292645	XM_013728273.1;XM_013728274.1	GO:0002181(cytoplasmic translation);GO:0003723(RNA binding);GO:0003735(structural constituent of ribosome);GO:0005730(nucleolus);GO:0005737(cytoplasm);GO:0005840(ribosome);GO:0006412(translation);GO:0009506(plasmodesma);GO:0009791(post-embryonic development);GO:0009908(flower development);GO:0010229(inflorescence development);GO:0015934(large ribosomal subunit);GO:0022625(cytosolic large ribosoma…	03010(Ribosome);03010(Ribosome)	K02900	NA	PREDICTED: 60S ribosomal protein L27a-2-like [Brassica oleracea var. oleracea]	NA	143.023	153.299	147.324	153.029	151.25	127.639	181.587	155.031	151.004	181.587	155.031	151.004	143.023	153.299	147.324	153.029	151.25	127.639	1.09912	0.13635	0.166283	0.255579	0.973564	-0.038652	0.68646	0.78158	1.12897	0.175002	0.0491449	0.321787
106292646	NC_027752.1	42766346	42767100	+	LOC106292646	XM_013728275.1	GO:0004860(protein kinase inhibitor activity);GO:0005515(protein binding);GO:0005634(nucleus);GO:0007049(cell cycle);GO:0032877(positive regulation of DNA endoreduplication);GO:0042742(defense response to bacterium);GO:0090393(sepal giant cell development)	NA	NA	NA	PREDICTED: cyclin-dependent protein kinase inhibitor SMR1-like [Brassica oleracea var. oleracea]	NA	12.2116	14.4545	11.5335	34.7998	39.5092	37.7315	33.0572	41.93	33.2976	33.0572	41.93	33.2976	12.2116	14.4545	11.5335	34.7998	39.5092	37.7315	2.83471	1.5032	2.41356e-17	2.98082e-16	2.93303	1.55239	1.29112e-19	2.31484e-18	0.966479	-0.0491897	0.94767	0.993857
106292647	NC_027752.1	6448884	6451333	-	LOC106292647	XM_013728277.1	NA	NA	NA	NA	PREDICTED: protein HGH1 homolog [Brassica oleracea var. oleracea]	NA	8.78044	8.97918	9.05376	10.9377	9.76389	10.3438	9.90983	8.58632	10.7247	9.90983	8.58632	10.7247	8.78044	8.97918	9.05376	10.9377	9.76389	10.3438	1.08979	0.124045	0.354665	0.470193	1.15783	0.211424	0.226421	0.343288	0.941231	-0.0873788	0.770405	0.957836
106292648	NC_027752.1	931920	933673	+	LOC106292648	XM_013728278.1	GO:0000176(nuclear exosome (RNase complex));GO:0000177(cytoplasmic exosome (RNase complex));GO:0000460(maturation of 5.8S rRNA);GO:0000467(exonucleolytic trimming to generate mature 3'-end of 5.8S rRNA from tricistronic rRNA transcript (SSU-rRNA, 5.8S rRNA, LSU-rRNA));GO:0003723(RNA binding);GO:0004527(exonuclease activity);GO:0005654(nucleoplasm);GO:0005730(nucleolus);GO:0005737(cytoplasm);GO:00…	03018(RNA degradation)	K03679	NA	PREDICTED: exosome complex component RRP4 [Brassica oleracea var. oleracea]	NA	7.75714	7.60245	7.06543	7.5198	6.81508	7.00939	8.8452	8.91029	8.27261	8.8452	8.91029	8.27261	7.75714	7.60245	7.06543	7.5198	6.81508	7.00939	1.16067	0.21496	0.182699	0.276012	0.951806	-0.071261	0.661661	0.762062	1.21944	0.286221	0.0587524	0.356447
106292649	NC_027752.1	6629745	6631590	-	LOC106292649	XM_013728279.1	GO:0003677(DNA binding);GO:0005634(nucleus);GO:0006351(transcription, DNA-templated);GO:0006355(regulation of transcription, DNA-templated);GO:0016569(covalent chromatin modification);GO:0035064(methylated histone binding);GO:0046872(metal ion binding)	NA	NA	NA	PREDICTED: PHD finger protein ALFIN-LIKE 7-like [Brassica oleracea var. oleracea]	NA	4.25143	5.44805	6.29009	4.85279	5.30638	5.84153	6.62212	5.38656	5.62457	6.62212	5.38656	5.62457	4.25143	5.44805	6.29009	4.85279	5.30638	5.84153	1.1028	0.141167	0.434124	0.548325	1.0007	0.00100307	0.982523	0.991049	1.10203	0.140164	0.391548	0.804358
106292650	NC_027752.1	11446631	11448120	-	LOC106292650	XM_013728280.1	GO:0005576(extracellular region);GO:0005783(endoplasmic reticulum);GO:0005789(endoplasmic reticulum membrane);GO:0005801(cis-Golgi network);GO:0006886(intracellular protein transport);GO:0006888(ER to Golgi vesicle-mediated transport);GO:0008320(protein transmembrane transporter activity);GO:0015031(protein transport);GO:0016020(membrane);GO:0016021(integral component of membrane);GO:0016192(vesi…	NA	NA	NA	PREDICTED: transmembrane emp24 domain-containing protein p24delta5 [Brassica oleracea var. oleracea]	NA	65.5895	62.1811	57.9431	34.6118	35.3047	35.468	38.9579	36.8845	38.9321	38.9579	36.8845	38.9321	65.5895	62.1811	57.9431	34.6118	35.3047	35.468	0.618018	-0.694279	7.58021e-07	3.60699e-06	0.567457	-0.817418	7.84322e-10	6.14725e-09	1.0891	0.123139	0.136221	0.545102
106292651	NC_027752.1	2220409	2221572	-	LOC106292651	XM_013728282.1;XM_013728281.1	GO:0003676(nucleic acid binding);GO:0005575(cellular_component);GO:0008150(biological_process);GO:0008150(biological_process)	NA	NA	NA	PREDICTED: uncharacterized protein LOC106292651 isoform X2 [Brassica oleracea var. oleracea];PREDICTED: uncharacterized protein LOC106292651 isoform X1 [Brassica oleracea var. oleracea]	NA	23.2713	25.529	30.7349	33.2784	31.1949	33.5026	37.0178	36.6514	30.4553	37.0178	36.6514	30.4553	23.2713	25.529	30.7349	33.2784	31.1949	33.5026	1.30916	0.388645	0.00635833	0.0153329	1.23186	0.300834	0.0504441	0.100673	1.06276	0.087811	0.299603	0.738327
106292652	NC_027752.1	45175751	45178036	-	LOC106292652	XM_013728283.1	GO:0000014(single-stranded DNA endodeoxyribonuclease activity);GO:0000110(nucleotide-excision repair factor 1 complex);GO:0000710(meiotic mismatch repair);GO:0000724(double-strand break repair via homologous recombination);GO:0003684(damaged DNA binding);GO:0003697(single-stranded DNA binding);GO:0004519(endonuclease activity);GO:0005634(nucleus);GO:0006281(DNA repair);GO:0006284(base-excision re…	03420(Nucleotide excision repair)	K10849	NA	PREDICTED: DNA excision repair protein ERCC-1 [Brassica oleracea var. oleracea]	NA	9.97584	10.6052	9.93112	13.2065	12.638	11.2322	13.5461	11.9184	12.869	13.5461	11.9184	12.869	9.97584	10.6052	9.93112	13.2065	12.638	11.2322	1.25634	0.329222	0.0243166	0.0502176	1.21515	0.281134	0.101948	0.180938	1.03389	0.0480879	0.506215	0.867555
106292653	NC_027748.1	3115421	3116437	+	LOC106292653	XM_013728288.1;XM_013728295.1	NA	NA	NA	NA	PREDICTED: uncharacterized protein LOC106292653 isoform X1 [Brassica oleracea var. oleracea];PREDICTED: uncharacterized protein LOC106292653 isoform X2 [Brassica oleracea var. oleracea]	NA	47.7504	47.0597	51.0361	63.8936	59.2587	59.1902	74.4307	64.4699	74.1435	74.4307	64.4699	74.1435	47.7504	47.0597	51.0361	63.8936	59.2587	59.1902	1.46075	0.546706	7.90504e-06	3.27403e-05	1.25024	0.322204	0.0166634	0.0389191	1.16837	0.224501	0.0166325	0.16921
106292654	NC_027752.1	39661923	39664433	-	LOC106292654	XM_013728285.1;XM_013728284.1	GO:0003674(molecular_function);GO:0005737(cytoplasm);GO:0005737(cytoplasm)	NA	NA	NA	PREDICTED: rab3 GTPase-activating protein non-catalytic subunit isoform X2 [Brassica oleracea var. oleracea];PREDICTED: rab3 GTPase-activating protein non-catalytic subunit isoform X1 [Brassica oleracea var. oleracea]	NA	3.77803	4.56961	4.98284	3.90427	3.72773	4.34509	4.40956	4.16085	4.90305	4.40956	4.16085	4.90305	3.77803	4.56961	4.98284	3.90427	3.72773	4.34509	1.01073	0.0153919	0.789251	0.852218	0.898474	-0.154451	0.43757	0.565473	1.12494	0.169843	0.286152	0.725042
106292655	NC_027752.1	17109283	17112300	+	LOC106292655	XM_013728286.1;XM_013728287.1	GO:0003674(molecular_function);GO:0005739(mitochondrion);GO:0008150(biological_process);GO:0031307(integral component of mitochondrial outer membrane);GO:0031307(integral component of mitochondrial outer membrane)	NA	NA	NA	PREDICTED: uncharacterized protein LOC106292655 [Brassica oleracea var. oleracea]	NA	6.85144	7.58073	9.16098	8.1902	7.76798	7.14164	7.47799	9.32186	8.91139	7.47799	9.32186	8.91139	6.85144	7.58073	9.16098	8.1902	7.76798	7.14164	1.08978	0.124032	0.386377	0.502473	0.979091	-0.0304858	0.832278	0.88965	1.11305	0.154518	0.240847	0.681544
106292656	NC_027752.1	13240419	13241939	-	LOC106292656	XM_013728289.1	GO:0005634(nucleus);GO:0008270(zinc ion binding);GO:0016021(integral component of membrane);GO:0016567(protein ubiquitination);GO:0046872(metal ion binding)	NA	NA	NA	PREDICTED: RING-H2 finger protein ATL47 [Brassica oleracea var. oleracea]	NA	4.54986	3.57521	4.15776	4.56951	3.75993	3.23905	4.27128	3.15958	2.96806	4.27128	3.15958	2.96806	4.54986	3.57521	4.15776	4.56951	3.75993	3.23905	0.846622	-0.24021	0.404543	0.520468	0.941843	-0.0864421	0.650917	0.753688	0.8989	-0.153768	0.639182	0.921657
106292657	NC_027752.1	37572082	37575352	+	LOC106292657	XM_013728290.1	GO:0004675(transmembrane receptor protein serine/threonine kinase activity);GO:0005524(ATP binding);GO:0005886(plasma membrane);GO:0006468(protein phosphorylation);GO:0007166(cell surface receptor signaling pathway);GO:0009506(plasmodesma);GO:0016021(integral component of membrane);GO:0016301(kinase activity)	NA	NA	NA	PREDICTED: probable receptor-like protein kinase At3g17420 [Brassica oleracea var. oleracea]	NA	17.4108	16.9737	16.1017	13.1521	12.9586	13.9987	8.82001	9.40875	9.03436	8.82001	9.40875	9.03436	17.4108	16.9737	16.1017	13.1521	12.9586	13.9987	0.540011	-0.88894	9.08872e-09	5.43786e-08	0.794462	-0.33195	0.0151127	0.0357527	0.679718	-0.556991	8.78279e-05	0.00373144
106292658	NC_027752.1	18197994	18198867	-	LOC106292658	XM_013728291.1	GO:0004866(endopeptidase inhibitor activity);GO:0004869(cysteine-type endopeptidase inhibitor activity);GO:0005515(protein binding);GO:0005618(cell wall);GO:0005783(endoplasmic reticulum);GO:0006952(defense response);GO:0009507(chloroplast);GO:0009611(response to wounding);GO:0009625(response to insect);GO:0010466(negative regulation of peptidase activity);GO:0010941(regulation of cell death);GO:…	NA	NA	NA	PREDICTED: bark lectin isoform 2-like [Brassica oleracea var. oleracea]	NA	0.0001	0.0001	0.0001	0.026005	0.065235	0.264883	0.05867	0.102027	0.048127	0.05867	0.102027	0.048127	0.0001	0.0001	0.0001	0.026005	0.065235	0.264883	696.08	9.44311	1	1	1187.08	10.2132	1	1	0.586382	-0.770088	1	1
106292659	NC_027752.1	8492550	8494998	-	LOC106292659	XM_013728292.1;XM_013728293.1	GO:0003677(DNA binding);GO:0003700(DNA binding transcription factor activity);GO:0005634(nucleus);GO:0009651(response to salt stress);GO:0009723(response to ethylene);GO:0009733(response to auxin);GO:0009751(response to salicylic acid);GO:0009753(response to jasmonic acid);GO:0043565(sequence-specific DNA binding);GO:0046686(response to cadmium ion);GO:0046686(response to cadmium ion)	NA	NA	NA	PREDICTED: telomere repeat-binding factor 4 isoform X1 [Brassica oleracea var. oleracea];PREDICTED: telomere repeat-binding factor 4 isoform X2 [Brassica oleracea var. oleracea]	NA	5.85496	7.24997	6.1402	9.56071	6.95428	7.03443	7.42579	6.71828	6.33503	7.42579	6.71828	6.33503	5.85496	7.24997	6.1402	9.56071	6.95428	7.03443	1.06412	0.0896586	0.524614	0.632236	1.22366	0.291198	0.186079	0.294322	0.869622	-0.20154	0.409457	0.81506
106292660	NC_027752.1	15598217	15599685	+	LOC106292660	XR_001260216.1	NA	NA	NA	NA	hypothetical protein DY000_00006280 [Brassica cretica]	NA	1.48832	1.75443	2.18872	1.63824	1.71834	1.33612	2.70583	2.35062	1.97912	2.70583	2.35062	1.97912	1.48832	1.75443	2.18872	1.63824	1.71834	1.33612	1.29533	0.373324	0.158809	0.245995	0.863983	-0.210925	0.485662	0.611135	1.49926	0.584249	0.0240726	0.213463
106292661	NC_027752.1	44720983	44722516	+	LOC106292661	XM_013728294.1	GO:0004601(peroxidase activity);GO:0005739(mitochondrion);GO:0005759(mitochondrial matrix);GO:0006979(response to oxidative stress);GO:0016209(antioxidant activity);GO:0016491(oxidoreductase activity);GO:0045454(cell redox homeostasis);GO:0046686(response to cadmium ion);GO:0051920(peroxiredoxin activity);GO:0055114(oxidation-reduction process)	NA	NA	NA	PREDICTED: peroxiredoxin-2F, mitochondrial [Brassica oleracea var. oleracea]	NA	55.1777	58.7106	57.9165	101.406	113.248	114.005	110.415	103.654	107.34	110.415	103.654	107.34	55.1777	58.7106	57.9165	101.406	113.248	114.005	1.87077	0.903636	1.56381e-14	1.57956e-13	1.91298	0.935823	2.63986e-12	2.61456e-11	0.977937	-0.032187	0.942547	0.992967
106292662	NC_027752.1	45664939	45665633	+	LOC106292662	XM_013728296.1	GO:0003729(mRNA binding);GO:0003735(structural constituent of ribosome);GO:0005737(cytoplasm);GO:0005794(Golgi apparatus);GO:0005840(ribosome);GO:0006412(translation);GO:0009506(plasmodesma);GO:0009507(chloroplast);GO:0022627(cytosolic small ribosomal subunit)	03010(Ribosome)	K02960	NA	PREDICTED: 40S ribosomal protein S16-3-like [Brassica oleracea var. oleracea]	NA	32.8453	32.4015	30.9312	34.3064	26.3228	24.1407	31.3432	25.4201	27.4572	31.3432	25.4201	27.4572	32.8453	32.4015	30.9312	34.3064	26.3228	24.1407	0.875673	-0.191536	0.33332	0.447837	0.881387	-0.182153	0.246814	0.36714	0.993517	-0.00938278	0.823978	0.966896
106292663	NC_027752.1	1536551	1539002	-	LOC106292663	XM_013728298.1;XM_013728297.1	GO:0005634(nucleus);GO:0007049(cell cycle);GO:0017053(transcriptional repressor complex);GO:0017053(transcriptional repressor complex)	NA	NA	NA	PREDICTED: uncharacterized protein LOC106292663 isoform X2 [Brassica oleracea var. oleracea];PREDICTED: uncharacterized protein LOC106292663 isoform X1 [Brassica oleracea var. oleracea]	NA	7.67056	6.92357	7.85989	7.75629	6.30746	6.48798	7.55481	7.318	8.19938	7.55481	7.318	8.19938	7.67056	6.92357	7.85989	7.75629	6.30746	6.48798	1.02753	0.0391815	0.687496	0.770793	0.915281	-0.127713	0.473246	0.599577	1.12264	0.166895	0.253549	0.694283
106292664	NC_027752.1	8549387	8551718	-	LOC106292664	XM_013728299.1;XR_001260217.1	NA	NA	NA	NA	PREDICTED: uncharacterized protein LOC106292664 [Brassica oleracea var. oleracea]	NA	4.97404	4.25679	4.85289	7.76775	7.087	7.42103	6.69237	6.53055	5.60245	6.69237	6.53055	5.60245	4.97404	4.25679	4.85289	7.76775	7.087	7.42103	1.33668	0.418649	0.0344567	0.0678487	1.58167	0.661446	0.00122403	0.00384328	0.845105	-0.242797	0.270169	0.710959
106292665	NC_027752.1	30722806	30725804	+	LOC106292665	XM_013728300.1;XM_013728301.1;XM_013728302.1;XM_013728303.1	GO:0005524(ATP binding);GO:0005634(nucleus);GO:0005886(plasma membrane);GO:0016301(kinase activity);GO:0016301(kinase activity)	00280(Valine, leucine and isoleucine degradation);00280(Valine, leucine and isoleucine degradation)	K01968	EC:6.4.1.4	serine/threonine-protein kinase HT1-like [Brassica napus]	NA	0.263517	0.414957	0.0928157	0.0001	0.144329	0.123903	0.0001	0.236717	0.108485	0.0001	0.236717	0.108485	0.263517	0.414957	0.0928157	0.0001	0.144329	0.123903	0.447694	-1.15941	1	1	0.347901	-1.52325	1	1	1.28684	0.363838	1	1
106292666	NC_027748.1	7225234	7227154	-	LOC106292666	XM_013728307.1	GO:0000302(response to reactive oxygen species);GO:0003677(DNA binding);GO:0003700(DNA binding transcription factor activity);GO:0005515(protein binding);GO:0005634(nucleus);GO:0005737(cytoplasm);GO:0006351(transcription, DNA-templated);GO:0006355(regulation of transcription, DNA-templated);GO:0010200(response to chitin);GO:0042803(protein homodimerization activity);GO:0043565(sequence-specific D…	NA	NA	NA	PREDICTED: heat stress transcription factor A-4a [Brassica oleracea var. oleracea]	NA	3.36859	3.25029	3.3142	5.99587	5.29909	4.81682	5.85569	5.80201	5.12287	5.85569	5.80201	5.12287	3.36859	3.25029	3.3142	5.99587	5.29909	4.81682	1.68936	0.756479	7.46088e-05	0.00026433	1.62203	0.697802	0.000620854	0.00207571	1.04151	0.0586764	0.558217	0.890373
106292667	NC_027752.1	4020976	4021819	-	LOC106292667	XM_013728304.1	GO:0003674(molecular_function);GO:0005886(plasma membrane);GO:0008150(biological_process)	NA	NA	NA	PREDICTED: uncharacterized protein LOC106292667 [Brassica oleracea var. oleracea]	NA	53.6327	43.0935	31.6897	25.5084	28.5561	31.5532	30.7026	25.6165	37.1102	30.7026	25.6165	37.1102	53.6327	43.0935	31.6897	25.5084	28.5561	31.5532	0.727552	-0.458877	0.037647	0.0732404	0.666722	-0.584843	0.00212513	0.00634471	1.09124	0.125965	0.289587	0.729294
106292668	NC_027752.1	5370942	5372288	-	LOC106292668	XM_013728305.1	GO:0005829(cytosol);GO:0005886(plasma membrane);GO:0008830(dTDP-4-dehydrorhamnose 3,5-epimerase activity);GO:0008831(dTDP-4-dehydrorhamnose reductase activity);GO:0009506(plasmodesma);GO:0010253(UDP-rhamnose biosynthetic process);GO:0010489(UDP-4-keto-6-deoxy-glucose-3,5-epimerase activity);GO:0010490(UDP-4-keto-rhamnose-4-keto-reductase activity);GO:0019305(dTDP-rhamnose biosynthetic process);GO…	00520(Amino sugar and nucleotide sugar metabolism);00523(Polyketide sugar unit biosynthesis)	K12451	EC:5.1.3.-;EC:1.1.1.-	PREDICTED: bifunctional dTDP-4-dehydrorhamnose 3,5-epimerase/dTDP-4-dehydrorhamnose reductase-like [Brassica oleracea var. oleracea]	NA	95.4628	109.599	50.2268	26.6535	31.9545	25.476	22.0963	26.9737	40.1092	22.0963	26.9737	40.1092	95.4628	109.599	50.2268	26.6535	31.9545	25.476	0.349327	-1.51735	4.92017e-08	2.71913e-07	0.329368	-1.60223	1.08671e-11	1.02082e-10	1.0606	0.0848771	0.491808	0.859775
106292669	NC_027752.1	46351633	46352708	+	LOC106292669	XM_013728306.1	GO:0004791(thioredoxin-disulfide reductase activity);GO:0004857(enzyme inhibitor activity);GO:0005623(cell);GO:0006109(regulation of carbohydrate metabolic process);GO:0006662(glycerol ether metabolic process);GO:0008047(enzyme activator activity);GO:0009507(chloroplast);GO:0009534(chloroplast thylakoid);GO:0009570(chloroplast stroma);GO:0009642(response to light intensity);GO:0015035(protein dis…	NA	NA	NA	PREDICTED: thioredoxin F1, chloroplastic [Brassica oleracea var. oleracea]	NA	0.0001	0.0001	0.199171	0.33077	0.710422	0.763464	0.722615	0.885368	0.711885	0.722615	0.885368	0.711885	0.0001	0.0001	0.199171	0.33077	0.710422	0.763464	11.6359	3.54052	1	1	9.05175	3.1782	1	1	1.28549	0.362319	1	1
106292670	NC_027752.1	34251708	34253531	-	LOC106292670	XM_013728308.1	GO:0004497(monooxygenase activity);GO:0005506(iron ion binding);GO:0009630(gravitropism);GO:0009958(positive gravitropism);GO:0012505(endomembrane system);GO:0016020(membrane);GO:0016021(integral component of membrane);GO:0016705(oxidoreductase activity, acting on paired donors, with incorporation or reduction of molecular oxygen);GO:0016709(oxidoreductase activity, acting on paired donors, with …	NA	NA	NA	PREDICTED: cytochrome P450 705A5-like [Brassica oleracea var. oleracea]	NA	0.0001	0.105689	0.030867	0.0001	0.061743	0.057278	0.10835	0.0001	0.187282	0.10835	0.0001	0.187282	0.0001	0.105689	0.030867	0.0001	0.061743	0.057278	2.16406	1.11374	1	1	0.871685	-0.198121	1	1	2.48262	1.31186	1	1
106292671	NC_027752.1	41138039	41140324	-	LOC106292671	XM_013728309.1	GO:0003674(molecular_function);GO:0005739(mitochondrion);GO:0008150(biological_process);GO:0016021(integral component of membrane)	NA	NA	NA	unnamed protein product [Brassica oleracea]	NA	7.86565	7.86924	4.90233	5.47947	3.50602	6.17632	7.9208	5.70962	6.6855	7.9208	5.70962	6.6855	7.86565	7.86924	4.90233	5.47947	3.50602	6.17632	0.984431	-0.0226382	0.971052	0.98171	0.734683	-0.444806	0.0860443	0.157711	1.33994	0.422168	0.0507242	0.327822
106292672	NC_027752.1	45335001	45336833	+	LOC106292672	XM_013728310.1;XM_013728311.1	GO:0000783(nuclear telomere cap complex);GO:0003677(DNA binding);GO:0003691(double-stranded telomeric DNA binding);GO:0003700(DNA binding transcription factor activity);GO:0005634(nucleus);GO:0031627(telomeric loop formation);GO:0031627(telomeric loop formation)	NA	NA	NA	PREDICTED: uncharacterized protein LOC106292672 isoform X1 [Brassica oleracea var. oleracea];PREDICTED: uncharacterized protein LOC106292672 isoform X2 [Brassica oleracea var. oleracea]	NA	3.55343	4.22879	3.64852	3.15215	3.58479	3.2453	3.2182	2.92423	3.25484	3.2182	2.92423	3.25484	3.55343	4.22879	3.64852	3.15215	3.58479	3.2453	0.822106	-0.282604	0.279534	0.389448	0.87328	-0.195484	0.336691	0.464786	0.9414	-0.0871201	0.835953	0.970746
106292673	NC_027748.1	39967529	39970741	+	LOC106292673	XM_013728346.1;XM_013728417.1	GO:0005515(protein binding);GO:0005634(nucleus);GO:0010228(vegetative to reproductive phase transition of meristem);GO:0050832(defense response to fungus);GO:0050832(defense response to fungus)	NA	NA	NA	unnamed protein product, partial [Brassica oleracea]	NA	22.9504	24.6382	21.0434	20.7515	19.0448	20.1068	18.9152	16.5534	16.8544	18.9152	16.5534	16.8544	22.9504	24.6382	21.0434	20.7515	19.0448	20.1068	0.76237	-0.391437	0.0132911	0.0294584	0.872814	-0.196254	0.132698	0.22479	0.873462	-0.195184	0.19397	0.626121
106292674	NC_027752.1	9757633	9759567	-	LOC106292674	XM_013728312.1	GO:0003824(catalytic activity);GO:0009507(chloroplast);GO:0050662(coenzyme binding)	NA	NA	NA	PREDICTED: protein YeeZ [Brassica oleracea var. oleracea]	NA	5.85105	6.10001	6.55726	6.39015	7.09592	5.54801	6.05565	7.12586	8.14144	6.05565	7.12586	8.14144	5.85105	6.10001	6.55726	6.39015	7.09592	5.54801	1.15207	0.204233	0.235543	0.339355	1.02841	0.0404111	0.890543	0.930763	1.12025	0.163822	0.295988	0.735472
106292675	NC_027752.1	43157201	43159370	+	LOC106292675	XM_013728313.1;XM_013728315.1;XM_013728314.1;XM_013728316.1	GO:0000139(Golgi membrane);GO:0005886(plasma membrane);GO:0006886(intracellular protein transport);GO:0015031(protein transport);GO:0016192(vesicle-mediated transport);GO:0030125(clathrin vesicle coat);GO:0030663(COPI-coated vesicle membrane);GO:0030663(COPI-coated vesicle membrane)	NA	NA	NA	PREDICTED: coatomer subunit zeta-3 [Brassica oleracea var. oleracea]	NA	24.372	25.4636	29.3643	19.9708	19.1157	18.8591	18.7514	17.9997	20.1237	18.7514	17.9997	20.1237	24.372	25.4636	29.3643	19.9708	19.1157	18.8591	0.718115	-0.477713	0.00374088	0.00954036	0.731636	-0.450802	0.00169538	0.00516647	0.98152	-0.0269112	0.914263	0.988745
106292676	NC_027748.1	21821832	21824032	+	LOC106292676	XM_013728319.1	GO:0003677(DNA binding);GO:0003700(DNA binding transcription factor activity);GO:0005515(protein binding);GO:0005634(nucleus);GO:0005667(transcription factor complex);GO:0006351(transcription, DNA-templated);GO:0006355(regulation of transcription, DNA-templated);GO:0032876(negative regulation of DNA endoreduplication);GO:0042023(DNA endoreduplication)	NA	NA	NA	PREDICTED: E2F transcription factor-like E2FE [Brassica oleracea var. oleracea]	NA	0.942247	1.34585	1.55971	0.838026	1.45972	1.33842	1.05197	0.641144	0.969197	1.05197	0.641144	0.969197	0.942247	1.34585	1.55971	0.838026	1.45972	1.33842	0.691902	-0.531361	0.212283	0.311695	0.944995	-0.0816211	0.830171	0.888095	0.732175	-0.44974	0.286163	0.725042
106292677	NC_027752.1	3128620	3129264	+	LOC106292677	XM_013728317.1	GO:0003674(molecular_function);GO:0005739(mitochondrion);GO:0008150(biological_process);GO:0016021(integral component of membrane)	NA	NA	NA	PREDICTED: uncharacterized protein LOC106292677 [Brassica oleracea var. oleracea]	NA	0.085092	0.095486	0.0001	0.399258	0.271987	0.0001	0.475027	0.092052	0.714172	0.475027	0.092052	0.714172	0.085092	0.095486	0.0001	0.399258	0.271987	0.0001	7.09135	2.82606	1	1	3.7157	1.89363	1	1	1.90848	0.932427	1	1
106292678	NC_027752.1	42221364	42222631	+	LOC106292678	XM_013728318.1	GO:0000462(maturation of SSU-rRNA from tricistronic rRNA transcript (SSU-rRNA, 5.8S rRNA, LSU-rRNA));GO:0003729(mRNA binding);GO:0003735(structural constituent of ribosome);GO:0005730(nucleolus);GO:0005737(cytoplasm);GO:0005829(cytosol);GO:0006412(translation);GO:0022626(cytosolic ribosome);GO:0022627(cytosolic small ribosomal subunit);GO:0048027(mRNA 5'-UTR binding)	03010(Ribosome)	K02955	NA	unnamed protein product [Brassica oleracea]	NA	74.9123	69.7289	70.3182	71.3329	65.633	66.1336	74.3296	67.255	67.7532	74.3296	67.255	67.7532	74.9123	69.7289	70.3182	71.3329	65.633	66.1336	0.973848	-0.0382318	0.998696	1	0.944827	-0.0818775	0.458471	0.586016	1.03072	0.0436457	0.426244	0.823744
106292679	NC_027752.1	32355404	32357591	-	LOC106292679	XR_001260218.1;XR_001260219.1	NA	NA	NA	NA	unnamed protein product [Brassica oleracea]	NA	10.6018	12.3363	13.3898	10.3265	10.6191	10.388	12.0364	11.5117	10.1975	12.0364	11.5117	10.1975	10.6018	12.3363	13.3898	10.3265	10.6191	10.388	0.92892	-0.106374	0.691933	0.774358	0.862523	-0.213365	0.176519	0.282317	1.07698	0.106991	0.311308	0.748672
106292680	NC_027752.1	11817967	11819067	+	LOC106292680	XR_001260220.1	NA	NA	NA	NA	hypothetical protein DY000_00024760 [Brassica cretica]	NA	23.5238	24.0148	22.1208	25.2424	21.724	24.1112	22.5023	21.5452	17.9671	22.5023	21.5452	17.9671	23.5238	24.0148	22.1208	25.2424	21.724	24.1112	0.890255	-0.16771	0.407329	0.52312	1.02036	0.0290758	0.919268	0.949031	0.872492	-0.196785	0.24954	0.689459
106292681	NC_027752.1	41729928	41731690	-	LOC106292681	XM_013728320.1;XM_013728321.1;XM_013728322.1	GO:0003674(molecular_function);GO:0005634(nucleus);GO:0006351(transcription, DNA-templated);GO:0006355(regulation of transcription, DNA-templated);GO:0007623(circadian rhythm);GO:0007623(circadian rhythm)	NA	NA	NA	PREDICTED: uncharacterized protein LOC106292681 isoform X1 [Brassica oleracea var. oleracea];PREDICTED: uncharacterized protein LOC106292681 isoform X2 [Brassica oleracea var. oleracea];PREDICTED: uncharacterized protein LOC106292681 isoform X3 [Brassica oleracea var. oleracea]	NA	25.3329	23.3555	22.1411	26.9682	23.8366	27.3617	31.466	24.9438	23.516	31.466	24.9438	23.516	25.3329	23.3555	22.1411	26.9682	23.8366	27.3617	1.12843	0.174311	0.17254	0.263471	1.10359	0.1422	0.368717	0.497971	1.02251	0.0321111	0.592857	0.90465
106292682	NC_027752.1	7703963	7706713	+	LOC106292682	XM_013728326.1;XM_013728325.1;XM_013728323.1;XM_013728324.1	GO:0003684(damaged DNA binding);GO:0005515(protein binding);GO:0005634(nucleus);GO:0005737(cytoplasm);GO:0006284(base-excision repair);GO:0006289(nucleotide-excision repair);GO:0031593(polyubiquitin modification-dependent protein binding);GO:0043130(ubiquitin binding);GO:0043161(proteasome-mediated ubiquitin-dependent protein catabolic process);GO:0070628(proteasome binding);GO:0070628(proteasome…	04141(Protein processing in endoplasmic reticulum);03420(Nucleotide excision repair);03420(Nucleotide excision repair)	K10839	NA	PREDICTED: probable ubiquitin receptor RAD23a isoform X4 [Brassica oleracea var. oleracea];PREDICTED: probable ubiquitin receptor RAD23a isoform X3 [Brassica oleracea var. oleracea];PREDICTED: probable ubiquitin receptor RAD23a isoform X1 [Brassica oleracea var. oleracea];PREDICTED: probable ubiquitin receptor RAD23a isoform X2 [Brassica oleracea var. oleracea]	NA	14.9756	12.2066	13.0631	14.1241	9.87535	10.2702	10.0924	9.98714	10.0798	10.0924	9.98714	10.0798	14.9756	12.2066	13.0631	14.1241	9.87535	10.2702	0.749386	-0.41622	0.0228653	0.0475908	0.851519	-0.23189	0.174752	0.280059	0.880058	-0.18433	0.387262	0.801823
106292683	NC_027752.1	31640283	31641695	+	LOC106292683	XM_013728327.1	GO:0000502(proteasome complex);GO:0004298(threonine-type endopeptidase activity);GO:0005634(nucleus);GO:0005773(vacuole);GO:0005829(cytosol);GO:0005839(proteasome core complex);GO:0006511(ubiquitin-dependent protein catabolic process);GO:0008233(peptidase activity);GO:0022626(cytosolic ribosome);GO:0046686(response to cadmium ion)	03050(Proteasome)	K02728	EC:3.4.25.1	PREDICTED: LOW QUALITY PROTEIN: proteasome subunit alpha type-4-A [Brassica oleracea var. oleracea]	NA	4.59077	5.66392	5.71504	6.75146	6.33927	8.22456	5.27915	6.03617	5.89431	5.27915	6.03617	5.89431	4.59077	5.66392	5.71504	6.75146	6.33927	8.22456	1.07764	0.107877	0.497374	0.60752	1.33473	0.41655	0.0572966	0.112075	0.807384	-0.308673	0.181819	0.610419
106292685	NC_027752.1	44365549	44366464	+	LOC106292685	XM_013728328.1	GO:0003677(DNA binding);GO:0003700(DNA binding transcription factor activity);GO:0005515(protein binding);GO:0005634(nucleus);GO:0006351(transcription, DNA-templated);GO:0006355(regulation of transcription, DNA-templated);GO:0046983(protein dimerization activity)	NA	NA	NA	PREDICTED: transcription factor bHLH148 [Brassica oleracea var. oleracea]	NA	10.0189	10.0262	8.88523	9.68227	12.3787	10.3124	9.86317	8.5983	12.3402	9.86317	8.5983	12.3402	10.0189	10.0262	8.88523	9.68227	12.3787	10.3124	1.06469	0.0904295	0.545363	0.650694	1.11901	0.162227	0.456368	0.583958	0.951452	-0.0717977	0.887254	0.982546
106292687	NC_027752.1	41723027	41723790	+	LOC106292687	XM_013728329.1	GO:0003735(structural constituent of ribosome);GO:0005840(ribosome);GO:0006412(translation);GO:0009507(chloroplast);GO:0042254(ribosome biogenesis)	03010(Ribosome)	K02864	NA	PREDICTED: 50S ribosomal protein L10, chloroplastic [Brassica oleracea var. oleracea]	NA	32.0813	29.9217	27.8847	47.3973	44.8725	39.0767	44.3477	37.8935	42.3871	44.3477	37.8935	42.3871	32.0813	29.9217	27.8847	47.3973	44.8725	39.0767	1.38649	0.471436	0.000689543	0.00205265	1.46123	0.547182	0.00031761	0.00112746	0.948851	-0.0757463	0.787015	0.960374
106292688	NC_027752.1	38520045	38521117	+	LOC106292688	XM_013728330.1	GO:0003755(peptidyl-prolyl cis-trans isomerase activity);GO:0005528(FK506 binding);GO:0009507(chloroplast);GO:0009535(chloroplast thylakoid membrane);GO:0009543(chloroplast thylakoid lumen);GO:0061077(chaperone-mediated protein folding)	00561(Glycerolipid metabolism)	K21362	EC:2.4.1.184	PREDICTED: peptidyl-prolyl cis-trans isomerase FKBP17-2, chloroplastic-like [Brassica oleracea var. oleracea]	NA	1.74252	1.52612	1.06695	3.11706	2.0499	2.9121	3.37091	2.84371	2.37178	3.37091	2.84371	2.37178	1.74252	1.52612	1.06695	3.11706	2.0499	2.9121	1.98044	0.985824	0.00466186	0.0116403	1.86343	0.897959	0.0145513	0.0346107	1.0628	0.0878657	0.67156	0.933238
106292689	NC_027752.1	42724465	42725816	-	LOC106292689	XM_013728331.1	GO:0004081(bis(5'-nucleosyl)-tetraphosphatase (asymmetrical) activity);GO:0006753(nucleoside phosphate metabolic process);GO:0008893(guanosine-3',5'-bis(diphosphate) 3'-diphosphatase activity);GO:0009507(chloroplast);GO:0034432(bis(5'-adenosyl)-pentaphosphatase activity);GO:0046872(metal ion binding)	NA	NA	NA	PREDICTED: nudix hydrolase 26, chloroplastic [Brassica oleracea var. oleracea]	NA	33.9918	38.3197	36.844	56.2887	57.266	52.532	62.5002	65.4801	58.8	62.5002	65.4801	58.8	33.9918	38.3197	36.844	56.2887	57.266	52.532	1.71114	0.774957	7.48599e-10	5.00753e-09	1.52156	0.605551	8.60886e-06	4.0153e-05	1.12459	0.169406	0.0515222	0.330714
106292690	NC_027752.1	43861795	43862883	+	LOC106292690	XM_013728332.1	GO:0005576(extracellular region);GO:0005773(vacuole);GO:0008150(biological_process)	NA	NA	NA	unnamed protein product, partial [Brassica oleracea]	NA	30.1641	32.9337	28.3127	33.8651	33.8763	30.4484	43.5467	38.4982	41.4046	43.5467	38.4982	41.4046	30.1641	32.9337	28.3127	33.8651	33.8763	30.4484	1.3505	0.433492	0.00134801	0.00378778	1.07416	0.103215	0.548177	0.668473	1.25725	0.330277	0.00176688	0.0363596
106292691	NC_027752.1	31984121	31985707	-	LOC106292691	XM_013728333.1	GO:0004601(peroxidase activity);GO:0005576(extracellular region);GO:0005618(cell wall);GO:0005634(nucleus);GO:0005737(cytoplasm);GO:0006979(response to oxidative stress);GO:0009505(plant-type cell wall);GO:0009506(plasmodesma);GO:0016757(transferase activity, transferring glycosyl groups);GO:0020037(heme binding);GO:0042744(hydrogen peroxide catabolic process);GO:0046872(metal ion binding);GO:005…	00940(Phenylpropanoid biosynthesis)	K00430	EC:1.11.1.7	BnaCnng07140D [Brassica napus]	NA	10.8442	16.225	13.0319	14.9765	12.8833	12.8972	11.1153	9.88759	11.6511	11.1153	9.88759	11.6511	10.8442	16.225	13.0319	14.9765	12.8833	12.8972	0.814292	-0.296382	0.176745	0.268647	1.01636	0.0234081	0.95718	0.974969	0.801186	-0.31979	0.062927	0.370064
106292692	NC_027752.1	5242050	5244138	-	LOC106292692	XM_013728334.1	GO:0003677(DNA binding);GO:0003700(DNA binding transcription factor activity);GO:0005515(protein binding);GO:0005634(nucleus);GO:0006351(transcription, DNA-templated);GO:0009409(response to cold);GO:0010440(stomatal lineage progression);GO:0045893(positive regulation of transcription, DNA-templated);GO:0046983(protein dimerization activity);GO:0050826(response to freezing)	04016(MAPK signaling pathway - plant);04075(Plant hormone signal transduction)	K13422	NA	PREDICTED: transcription factor SCREAM2 [Brassica oleracea var. oleracea]	NA	0.0001	0.067163	0.0001	0.0001	0.077549	0.0001	0.0001	0.0001	0.0001	0.0001	0.0001	0.0001	0.0001	0.067163	0.0001	0.0001	0.077549	0.0001	0.00445348	-7.81085	1	1	1.15418	0.206868	1	1	0.00385857	-8.01772	1	1
106292693	NC_027752.1	7198752	7200155	+	LOC106292693	XM_013728335.1	GO:0003006(developmental process involved in reproduction);GO:0005737(cytoplasm);GO:0009553(embryo sac development);GO:0009555(pollen development);GO:0010183(pollen tube guidance);GO:0048443(stamen development)	NA	NA	NA	PREDICTED: SNF1-related protein kinase regulatory subunit gamma-like PV42a [Brassica oleracea var. oleracea]	NA	0.301494	0.070273	0.187585	5.20144	3.49794	4.88919	3.03027	3.66638	3.59288	3.03027	3.66638	3.59288	0.301494	0.070273	0.187585	5.20144	3.49794	4.88919	18.3954	4.20128	2.80249e-21	4.53959e-20	24.2934	4.60249	9.0776e-28	2.85024e-26	0.757219	-0.401217	0.1336	0.539628
106292694	NC_027752.1	25241332	25242584	+	LOC106292694	XR_001260221.1	NA	NA	NA	NA	BnaC03g77140D [Brassica napus]	NA	3.91343	2.78601	5.58831	8.90971	10.2818	8.6044	10.8717	11.2474	9.48081	10.8717	11.2474	9.48081	3.91343	2.78601	5.58831	8.90971	10.2818	8.6044	2.57167	1.3627	4.34406e-08	2.41505e-07	2.26208	1.17765	4.08333e-06	1.99706e-05	1.13686	0.185054	0.190703	0.622111
106292695	NC_027748.1	31240886	31242981	+	LOC106292695	XR_001260222.1	GO:0003682(chromatin binding);GO:0005737(cytoplasm);GO:0005886(plasma membrane);GO:0008150(biological_process);GO:0008536(Ran GTPase binding)	NA	NA	NA	hypothetical protein BRARA_J00573, partial [Brassica rapa]	NA	2.20846	1.41218	1.94643	2.39269	1.92508	1.91308	2.45901	2.22623	1.64662	2.45901	2.22623	1.64662	2.20846	1.41218	1.94643	2.39269	1.92508	1.91308	1.13738	0.18571	0.457986	0.57122	1.11923	0.162509	0.604912	0.716827	1.01621	0.0232001	0.8134	0.964682
106292696	NC_027752.1	7601777	7603746	+	LOC106292696	XM_013728336.1;XM_013728337.1	GO:0000151(ubiquitin ligase complex);GO:0031624(ubiquitin conjugating enzyme binding);GO:0032182(ubiquitin-like protein binding);GO:0045116(protein neddylation);GO:0051443(positive regulation of ubiquitin-protein transferase activity);GO:0097602(cullin family protein binding);GO:0097602(cullin family protein binding)	NA	NA	NA	unnamed protein product [Brassica oleracea]	NA	39.7074	41.493	42.6877	42.7154	49.3611	42.0852	46.3919	48.4764	44.074	46.3919	48.4764	44.074	39.7074	41.493	42.6877	42.7154	49.3611	42.0852	1.12151	0.165448	0.110539	0.182857	1.08293	0.114936	0.44877	0.576488	1.03563	0.0505128	0.427085	0.823914
106292697	NC_027752.1	29758100	29759350	+	LOC106292697	XM_013728338.1	GO:0005634(nucleus);GO:0005886(plasma membrane);GO:0016021(integral component of membrane)	NA	NA	NA	PREDICTED: uncharacterized protein LOC106292697 [Brassica oleracea var. oleracea]	NA	29.821	33.7615	35.7274	32.1478	35.0302	32.0729	35.99	40.1464	33.2897	35.99	40.1464	33.2897	29.821	33.7615	35.7274	32.1478	35.0302	32.0729	1.10186	0.139947	0.20871	0.307417	0.999406	-0.00085736	0.938306	0.962193	1.10252	0.140805	0.137462	0.546246
106292698	NC_027752.1	8049726	8051105	+	LOC106292698	XM_013728339.1	GO:0003735(structural constituent of ribosome);GO:0005840(ribosome);GO:0006412(translation);GO:0009507(chloroplast);GO:0019843(rRNA binding);GO:0042254(ribosome biogenesis)	03010(Ribosome)	K02887	NA	PREDICTED: uncharacterized protein LOC103872462 [Brassica rapa]	NA	23.3658	22.5636	23.5299	23.051	20.2321	20.9069	24.4594	22.1231	19.9235	24.4594	22.1231	19.9235	23.3658	22.5636	23.5299	23.051	20.2321	20.9069	0.957481	-0.062684	0.88381	0.921998	0.924138	-0.11382	0.439792	0.567709	1.03608	0.0511356	0.544398	0.884447
106292699	NC_027752.1	7112194	7113965	-	LOC106292699	XM_013728340.1	GO:0005507(copper ion binding);GO:0009507(chloroplast);GO:0009570(chloroplast stroma);GO:0009579(thylakoid);GO:0009735(response to cytokinin);GO:0009941(chloroplast envelope);GO:0016491(oxidoreductase activity);GO:0055114(oxidation-reduction process)	00514(Other types of O-glycan biosynthesis)	K20784	EC:2.4.2.-	unnamed protein product, partial [Brassica oleracea]	NA	15.2442	16.8479	14.4133	16.9386	17.5822	16.4933	17.9823	17.7834	18.5929	17.9823	17.7834	18.5929	15.2442	16.8479	14.4133	16.9386	17.5822	16.4933	1.16887	0.225109	0.0953238	0.161561	1.09695	0.133499	0.452485	0.580049	1.06556	0.0916102	0.303714	0.742008
106292700	NC_027752.1	8738815	8741155	-	LOC106292700	XM_013728341.1	GO:0005634(nucleus);GO:0005675(holo TFIIH complex);GO:0006351(transcription, DNA-templated);GO:0046872(metal ion binding)	03022(Basal transcription factors);03420(Nucleotide excision repair)	K03143	NA	PREDICTED: general transcription factor IIH subunit 3 [Brassica oleracea var. oleracea]	NA	8.20649	8.40613	10.01	12.1161	10.1282	9.67403	11.2822	11.127	9.75028	11.2822	11.127	9.75028	8.20649	8.40613	10.01	12.1161	10.1282	9.67403	1.20798	0.272593	0.0890303	0.152685	1.19892	0.261734	0.177766	0.283958	1.00755	0.0108585	0.74301	0.948828
106292701	NC_027752.1	38283740	38286451	+	LOC106292701	XM_013728342.1	GO:0005737(cytoplasm)	00970(Aminoacyl-tRNA biosynthesis)	K01872	EC:6.1.1.7	PREDICTED: alanine--tRNA ligase [Brassica oleracea var. oleracea]	NA	16.9845	21.6702	21.3406	37.1051	41.1106	39.5707	48.4857	44.8132	44.5354	48.4857	44.8132	44.5354	16.9845	21.6702	21.3406	37.1051	41.1106	39.5707	2.29742	1.20001	3.69212e-18	4.82106e-17	1.96326	0.973251	5.30747e-11	4.68024e-10	1.1702	0.22676	0.0153346	0.160758
106292702	NC_027748.1	34834715	34836687	-	LOC106292702	XM_013728347.1	GO:0000166(nucleotide binding);GO:0008150(biological_process);GO:0009507(chloroplast)	00565(Ether lipid metabolism)	K16794	NA	PREDICTED: myosin heavy chain kinase B-like [Brassica oleracea var. oleracea]	NA	5.65639	5.42033	4.13128	6.90217	7.55395	9.9238	4.13291	4.4113	5.17635	4.13291	4.4113	5.17635	5.65639	5.42033	4.13128	6.90217	7.55395	9.9238	0.902194	-0.148491	0.608089	0.705433	1.6031	0.680864	0.00155324	0.00477282	0.562781	-0.829355	2.85702e-05	0.00154248
106292703	NC_027752.1	17238236	17239861	+	LOC106292703	XM_013728343.1	GO:0003735(structural constituent of ribosome);GO:0005773(vacuole);GO:0005774(vacuolar membrane);GO:0005794(Golgi apparatus);GO:0005829(cytosol);GO:0005840(ribosome);GO:0005886(plasma membrane);GO:0006412(translation);GO:0009506(plasmodesma);GO:0009507(chloroplast);GO:0022625(cytosolic large ribosomal subunit)	03010(Ribosome)	K02880	NA	BnaC05g51070D [Brassica napus]	NA	58.948	56.143	68.8699	72.847	66.6663	57.5372	60.0148	57.4912	61.6122	60.0148	57.4912	61.6122	58.948	56.143	68.8699	72.847	66.6663	57.5372	0.973675	-0.0384871	0.984997	0.99152	1.07115	0.0991664	0.537414	0.659053	0.908996	-0.137654	0.41436	0.817783
106292704	NC_027752.1	3665122	3666137	-	LOC106292704	XM_013728344.1	GO:0005634(nucleus)	NA	NA	NA	PREDICTED: uncharacterized protein LOC106292704 [Brassica oleracea var. oleracea]	NA	7.90886	7.7598	8.58923	10.2459	6.81939	7.43284	7.64084	8.82186	7.21077	7.64084	8.82186	7.21077	7.90886	7.7598	8.58923	10.2459	6.81939	7.43284	0.975908	-0.0351828	0.986534	0.992565	1.0099	0.014217	0.999186	1	0.966338	-0.0493998	0.984489	1
106292705	NC_027752.1	31722159	31724165	-	LOC106292705	XM_013728345.1	GO:0003674(molecular_function);GO:0005576(extracellular region);GO:0005618(cell wall);GO:0005773(vacuole);GO:0009737(response to abscisic acid)	NA	NA	NA	PREDICTED: cysteine-rich repeat secretory protein 38 [Brassica oleracea var. oleracea]	NA	19.488	15.2595	13.5186	60.6267	76.0738	48.5728	153.823	128.746	155.577	153.823	128.746	155.577	19.488	15.2595	13.5186	60.6267	76.0738	48.5728	9.07772	3.18233	2.22397e-78	3.76083e-76	3.83857	1.94057	7.8023e-23	1.76192e-21	2.36487	1.24176	3.10145e-18	2.89889e-15
106292706	NC_027752.1	43262135	43264562	+	LOC106292706	XM_013728348.1	GO:0005886(plasma membrane);GO:0016829(lyase activity);GO:0030570(pectate lyase activity);GO:0045490(pectin catabolic process);GO:0046872(metal ion binding)	00040(Pentose and glucuronate interconversions)	K01728	EC:4.2.2.2	PREDICTED: putative pectate lyase 21 [Brassica oleracea var. oleracea]	NA	7.4023	6.80433	5.79342	4.56986	4.00915	5.14736	4.17675	3.85216	4.30703	4.17675	3.85216	4.30703	7.4023	6.80433	5.79342	4.56986	4.00915	5.14736	0.616795	-0.697137	0.00187896	0.00512121	0.686317	-0.543054	0.00873251	0.0221601	0.898703	-0.154083	0.585587	0.900788
106292707	NC_027752.1	818210	819674	-	LOC106292707	XM_013728349.1;XM_013728350.1	GO:0004364(glutathione transferase activity);GO:0005737(cytoplasm);GO:0005829(cytosol);GO:0006749(glutathione metabolic process);GO:0009407(toxin catabolic process);GO:0016740(transferase activity);GO:0016740(transferase activity)	00480(Glutathione metabolism);00480(Glutathione metabolism)	K00799	EC:2.5.1.18	PREDICTED: glutathione S-transferase F4 isoform X1 [Brassica oleracea var. oleracea];PREDICTED: glutathione S-transferase F4 isoform X2 [Brassica oleracea var. oleracea]	NA	35.5273	29.5935	28.6638	7.94024	10.9721	9.21327	5.24134	6.56464	5.66222	5.24134	6.56464	5.66222	35.5273	29.5935	28.6638	7.94024	10.9721	9.21327	0.186259	-2.42462	2.11919e-37	8.11224e-36	0.299896	-1.73747	1.94364e-20	3.74176e-19	0.621078	-0.687154	0.00231991	0.0440004
106292708	NC_027752.1	7220778	7222169	+	LOC106292708	XM_013728351.1	GO:0004462(lactoylglutathione lyase activity);GO:0005737(cytoplasm);GO:0005975(carbohydrate metabolic process);GO:0016829(lyase activity)	NA	NA	NA	PREDICTED: uncharacterized protein LOC106292708 [Brassica oleracea var. oleracea]	NA	0.145182	0.61647	0.328631	12.9246	17.056	17.0636	8.3589	11.1652	11.3939	8.3589	11.1652	11.3939	0.145182	0.61647	0.328631	12.9246	17.056	17.0636	28.3578	4.82567	9.18575e-36	3.23097e-34	43.1486	5.43124	2.14138e-51	2.19862e-49	0.657212	-0.60557	0.00262785	0.0484581
106292709	NC_027752.1	27466446	27468335	-	LOC106292709	XM_013728352.1	GO:0001046(core promoter sequence-specific DNA binding);GO:0001228(transcriptional activator activity, RNA polymerase II transcription regulatory region sequence-specific DNA binding);GO:0003677(DNA binding);GO:0003700(DNA binding transcription factor activity);GO:0005515(protein binding);GO:0005634(nucleus);GO:0006355(regulation of transcription, DNA-templated);GO:0006366(transcription by RNA po…	NA	NA	NA	PREDICTED: transcription factor bHLH80-like [Brassica oleracea var. oleracea]	NA	4.27986	3.90866	5.09423	7.54076	7.73419	7.55173	9.4335	7.40236	8.36197	9.4335	7.40236	8.36197	4.27986	3.90866	5.09423	7.54076	7.73419	7.55173	1.89703	0.923746	1.33455e-05	5.34184e-05	1.71852	0.781167	0.000189038	0.000699262	1.10388	0.142579	0.321732	0.757718
106292710	NC_027752.1	42433747	42436184	+	LOC106292710	XM_013728353.1;XM_013728354.1;XM_013728355.1	GO:0000123(histone acetyltransferase complex);GO:0000993(RNA polymerase II core binding);GO:0004402(histone acetyltransferase activity);GO:0005634(nucleus);GO:0005737(cytoplasm);GO:0006351(transcription, DNA-templated);GO:0006355(regulation of transcription, DNA-templated);GO:0006357(regulation of transcription by RNA polymerase II);GO:0006368(transcription elongation from RNA polymerase II promo…	NA	NA	NA	PREDICTED: elongator complex protein 4 [Brassica oleracea var. oleracea]	NA	5.58156	5.45206	5.02023	4.5162	4.81027	5.29873	5.46656	4.84428	5.53348	5.46656	4.84428	5.53348	5.58156	5.45206	5.02023	4.5162	4.81027	5.29873	0.986949	-0.018953	0.931567	0.955344	0.911009	-0.134463	0.466202	0.592505	1.08336	0.11551	0.416007	0.818698
106292711	NC_027748.1	32454618	32456024	+	LOC106292711	XR_001260226.1	GO:0004144(diacylglycerol O-acyltransferase activity);GO:0005829(cytosol);GO:0019432(triglyceride biosynthetic process)	NA	NA	NA	unnamed protein product, partial [Brassica oleracea]	NA	4.5384	4.10989	6.84808	4.18899	3.645	3.4257	3.57853	3.53135	3.152	3.57853	3.53135	3.152	4.5384	4.10989	6.84808	4.18899	3.645	3.4257	0.662212	-0.594634	0.0314883	0.0627746	0.726602	-0.460763	0.0580725	0.113342	0.911383	-0.133871	0.686754	0.935893
106292712	NC_027752.1	37207424	37210066	-	LOC106292712	XM_013728356.1	GO:0005524(ATP binding);GO:0006457(protein folding);GO:0009408(response to heat);GO:0009507(chloroplast);GO:0016021(integral component of membrane);GO:0031072(heat shock protein binding);GO:0046872(metal ion binding);GO:0051082(unfolded protein binding)	NA	NA	NA	PREDICTED: chaperone protein DnaJ [Brassica oleracea var. oleracea]	NA	1.71716	2.30948	2.05894	2.94923	3.40346	3.50571	3.07443	3.61371	3.69062	3.07443	3.61371	3.69062	1.71716	2.30948	2.05894	2.94923	3.40346	3.50571	1.70547	0.770166	0.00107656	0.00308992	1.61996	0.695956	0.00495232	0.0134807	1.05278	0.0742091	0.595135	0.905466
106292713	NC_027752.1	29194915	29199434	-	LOC106292713	XR_001260224.1;XR_001260223.1;XR_001260225.1	GO:0004565(beta-galactosidase activity);GO:0005618(cell wall);GO:0005773(vacuole);GO:0005773(vacuole)	00052(Galactose metabolism);00600(Sphingolipid metabolism);00531(Glycosaminoglycan degradation);00604(Glycosphingolipid biosynthesis - ganglio series);00511(Other glycan degradation);00511(Other glycan degradation)	K12309	EC:3.2.1.23	unnamed protein product [Brassica oleracea]	NA	0.609452	0.545996	0.414582	0.882877	0.528496	0.598412	0.986025	1.27727	1.02478	0.986025	1.27727	1.02478	0.609452	0.545996	0.414582	0.882877	0.528496	0.598412	2.09428	1.06645	0.00270076	0.0071203	1.28009	0.356249	0.401006	0.530894	1.63604	0.710204	0.0281805	0.234648
106292714	NC_027752.1	37944660	37946054	+	LOC106292714	XM_013728357.1	GO:0005737(cytoplasm);GO:0005886(plasma membrane);GO:0006950(response to stress);GO:0009409(response to cold);GO:0016787(hydrolase activity)	00051(Fructose and mannose metabolism);00500(Starch and sucrose metabolism);00520(Amino sugar and nucleotide sugar metabolism)	K00847	EC:2.7.1.4	PREDICTED: universal stress protein YxiE-like [Brassica oleracea var. oleracea]	NA	18.8046	22.9328	20.9812	33.8796	34.0421	32.1227	34.9895	32.4532	32.5602	34.9895	32.4532	32.5602	18.8046	22.9328	20.9812	33.8796	34.0421	32.1227	1.59447	0.673079	4.33146e-06	1.86134e-05	1.59513	0.673675	2.14351e-05	9.37182e-05	0.999586	-0.000596918	0.732677	0.946698
106292715	NC_027752.1	25751704	25753531	+	LOC106292715	XM_013728358.1	GO:0005737(cytoplasm);GO:0008270(zinc ion binding);GO:0016021(integral component of membrane)	NA	NA	NA	PREDICTED: E3 ubiquitin-protein ligase MARCH2 [Brassica oleracea var. oleracea]	NA	17.3445	19.0359	19.2455	15.7643	17.8289	16.6599	18.1496	17.377	17.4953	18.1496	17.377	17.4953	17.3445	19.0359	19.2455	15.7643	17.8289	16.6599	0.953187	-0.0691682	0.845224	0.893718	0.903412	-0.146544	0.319338	0.446595	1.0551	0.0773756	0.379635	0.795934
106292716	NC_027752.1	8462395	8463644	+	LOC106292716	XM_013728359.1	GO:0003674(molecular_function);GO:0005634(nucleus);GO:0009648(photoperiodism);GO:0042753(positive regulation of circadian rhythm);GO:0048511(rhythmic process)	NA	NA	NA	PREDICTED: protein ELF4-LIKE 4 [Brassica oleracea var. oleracea]	NA	30.4762	27.0612	37.2835	32.7196	35.0344	34.078	31.3504	32.283	29.1956	31.3504	32.283	29.1956	30.4762	27.0612	37.2835	32.7196	35.0344	34.078	0.978992	-0.0306304	0.948511	0.966428	1.07394	0.102913	0.541502	0.662378	0.911589	-0.133544	0.434593	0.828527
106292717	NC_027752.1	42384582	42386505	-	LOC106292717	XM_013728360.1	GO:0002239(response to oomycetes);GO:0005634(nucleus);GO:0006952(defense response);GO:0008152(metabolic process);GO:0008194(UDP-glycosyltransferase activity);GO:0010150(leaf senescence);GO:0043231(intracellular membrane-bounded organelle);GO:0046527(glucosyltransferase activity);GO:0052640(salicylic acid glucosyltransferase (glucoside-forming) activity);GO:0080043(quercetin 3-O-glucosyltransferas…	00908(Zeatin biosynthesis)	K13493	EC:2.4.1.-	PREDICTED: UDP-glycosyltransferase 76C2 [Brassica oleracea var. oleracea]	NA	35.8899	60.8595	44.0709	6.51001	6.18928	2.01478	0.095205	0.560636	0.918097	0.095205	0.560636	0.918097	35.8899	60.8595	44.0709	6.51001	6.18928	2.01478	0.0111769	-6.48333	6.91218e-34	2.26315e-32	0.104488	-3.25859	1.19593e-21	2.51105e-20	0.106968	-3.22475	1.4148e-07	1.95007e-05
106292718	NC_027748.1	24057401	24060565	-	LOC106292718	XR_001260227.1	GO:0005524(ATP binding);GO:0005634(nucleus);GO:0005886(plasma membrane);GO:0016301(kinase activity)	00280(Valine, leucine and isoleucine degradation)	K01968	EC:6.4.1.4	PREDICTED: serine/threonine-protein kinase HT1 isoform X2 [Brassica oleracea var. oleracea]	NA	1.94503	2.87839	1.55801	2.08791	2.24309	2.03795	2.21351	0.801334	1.97719	2.21351	0.801334	1.97719	1.94503	2.87839	1.55801	2.08791	2.24309	2.03795	0.782275	-0.354252	0.465163	0.577971	0.998044	-0.00282443	0.958056	0.9757	0.783808	-0.351427	0.431155	0.82634
106292719	NC_027752.1	23628417	23633308	-	LOC106292719	XM_013728361.1;XM_013728362.1;XM_013728363.1	GO:0004674(protein serine/threonine kinase activity);GO:0005524(ATP binding);GO:0005634(nucleus);GO:0005737(cytoplasm);GO:0005886(plasma membrane);GO:0006468(protein phosphorylation);GO:0007165(signal transduction);GO:0016301(kinase activity);GO:0035556(intracellular signal transduction);GO:0035556(intracellular signal transduction)	NA	NA	NA	PREDICTED: CBL-interacting serine/threonine-protein kinase 17-like isoform X1 [Brassica oleracea var. oleracea];PREDICTED: CBL-interacting serine/threonine-protein kinase 17-like isoform X2 [Brassica oleracea var. oleracea];PREDICTED: CBL-interacting serine/threonine-protein kinase 17-like isoform X3 [Brassica oleracea var. oleracea]	NA	3.04395	2.49619	2.88513	0.343663	0.594534	0.6228	0.57458	0.356748	0.647257	0.57458	0.356748	0.647257	3.04395	2.49619	2.88513	0.343663	0.594534	0.6228	0.187363	-2.41609	2.92556e-13	2.66627e-12	0.185276	-2.43226	5.83673e-14	6.7284e-13	1.01127	0.0161642	0.901125	0.985888
106292720	NC_027752.1	32050733	32052235	+	LOC106292720	XM_013728364.1	GO:0003723(RNA binding);GO:0005739(mitochondrion);GO:0008150(biological_process);GO:0009507(chloroplast)	00500(Starch and sucrose metabolism)	K00700	EC:2.4.1.18	PREDICTED: APO protein 4, mitochondrial [Brassica oleracea var. oleracea]	NA	3.89089	3.05775	4.60381	5.11148	4.13111	5.11939	3.44537	4.29321	3.75953	3.44537	4.29321	3.75953	3.89089	3.05775	4.60381	5.11148	4.13111	5.11939	0.995296	-0.00680173	0.894197	0.929392	1.2432	0.314056	0.202535	0.314425	0.800594	-0.320857	0.211985	0.649704
106292721	NC_027752.1	2600312	2601258	-	LOC106292721	XM_013728365.1	GO:0003677(DNA binding);GO:0005634(nucleus);GO:0006355(regulation of transcription, DNA-templated);GO:0007275(multicellular organism development);GO:0009299(mRNA transcription);GO:0009416(response to light stimulus)	04016(MAPK signaling pathway - plant);04075(Plant hormone signal transduction);04626(Plant-pathogen interaction)	K13413	EC:2.7.12.2	PREDICTED: protein LIGHT-DEPENDENT SHORT HYPOCOTYLS 6 [Brassica oleracea var. oleracea]	NA	9.56751	8.55097	13.7125	9.97571	10.7822	10.2804	10.8477	11.8741	11.8679	10.8477	11.8741	11.8679	9.56751	8.55097	13.7125	9.97571	10.7822	10.2804	1.08667	0.119908	0.444121	0.557862	0.975097	-0.036383	0.839462	0.894616	1.11442	0.156291	0.23703	0.677844
106292722	NC_027752.1	13989916	13991363	-	LOC106292722	XM_013728367.1;XM_013728369.1;XM_013728368.1;XM_013728366.1	GO:0003755(peptidyl-prolyl cis-trans isomerase activity);GO:0005575(cellular_component);GO:0016853(isomerase activity);GO:0016853(isomerase activity)	NA	NA	NA	peptidyl-prolyl cis-trans isomerase NIMA-interacting 4-like isoform X1 [Brassica napus];PREDICTED: peptidyl-prolyl cis-trans isomerase NIMA-interacting 4 [Brassica oleracea var. oleracea]	NA	117.508	126.576	129.04	164.408	160.369	157.288	181.784	175.652	177.009	181.784	175.652	177.009	117.508	126.576	129.04	164.408	160.369	157.288	1.43235	0.518386	2.04868e-06	9.21006e-06	1.29197	0.369571	0.00307493	0.00882785	1.10866	0.148814	0.0431081	0.297774
106292723	NC_027748.1	19561481	19563371	+	LOC106292723	XR_001260228.1;XR_001260230.1;XR_001260231.1;XR_001260232.1	GO:0000724(double-strand break repair via homologous recombination);GO:0004842(ubiquitin-protein transferase activity);GO:0005515(protein binding);GO:0005634(nucleus);GO:0005886(plasma membrane);GO:0006281(DNA repair);GO:0006310(DNA recombination);GO:0010332(response to gamma radiation);GO:0031436(BRCA1-BARD1 complex);GO:0035066(positive regulation of histone acetylation);GO:0035067(negative regu…	03440(Homologous recombination);03440(Homologous recombination)	K10683	NA	PREDICTED: uncharacterized protein LOC103873167 [Brassica rapa]	NA	0.0001	0.0001	0.0001	0.0001	0.0001	0.0001	0.0001	0.0001	0.0001	0.0001	0.0001	0.0001	0.0001	0.0001	0.0001	0.0001	0.0001	0.0001	1	0	1	1	1	0	1	1	1	0	1	1
106292724	NC_027752.1	18242886	18245162	-	LOC106292724	XM_013728370.1	GO:0005576(extracellular region);GO:0005773(vacuole);GO:0016042(lipid catabolic process);GO:0016298(lipase activity);GO:0016788(hydrolase activity, acting on ester bonds);GO:0052689(carboxylic ester hydrolase activity)	00901(Indole alkaloid biosynthesis)	K21026	EC:3.1.1.80	PREDICTED: GDSL esterase/lipase At1g28580-like [Brassica oleracea var. oleracea]	NA	0.509373	0.757201	0.394742	1.08285	0.462298	1.1726	1.53244	1.01925	1.23046	1.53244	1.01925	1.23046	0.509373	0.757201	0.394742	1.08285	0.462298	1.1726	2.2766	1.18688	0.00226296	0.00607158	1.6359	0.710084	0.132886	0.225059	1.39165	0.476798	0.190816	0.622147
106292725	NC_027752.1	43611068	43612631	-	LOC106292725	XM_013728371.1;XM_013728372.1	GO:0003746(translation elongation factor activity);GO:0006414(translational elongation);GO:0009507(chloroplast);GO:0009570(chloroplast stroma);GO:0009570(chloroplast stroma)	NA	NA	NA	PREDICTED: elongation factor P isoform X1 [Brassica oleracea var. oleracea];PREDICTED: elongation factor P isoform X2 [Brassica oleracea var. oleracea]	NA	4.10444	5.02477	4.77978	7.47143	8.75051	9.07724	6.48472	9.75816	7.73303	6.48472	9.75816	7.73303	4.10444	5.02477	4.77978	7.47143	8.75051	9.07724	1.72377	0.785567	0.000627335	0.00187926	1.81891	0.863072	7.04111e-05	0.000282617	0.947695	-0.0775049	0.864239	0.97716
106292726	NC_027752.1	31976489	31978263	+	LOC106292726	XM_013728373.1	GO:0006970(response to osmotic stress);GO:0008194(UDP-glycosyltransferase activity);GO:0009651(response to salt stress);GO:0009737(response to abscisic acid);GO:0010294(abscisic acid glucosyltransferase activity);GO:0016020(membrane);GO:0016757(transferase activity, transferring glycosyl groups);GO:0043231(intracellular membrane-bounded organelle);GO:0046345(abscisic acid catabolic process);GO:00…	NA	NA	NA	PREDICTED: UDP-glycosyltransferase 71B6-like [Brassica oleracea var. oleracea]	NA	0.024692	0.0001	0.0001	0.093177	0.065772	0.028056	0.026635	0.035329	0.054331	0.026635	0.035329	0.054331	0.024692	0.0001	0.0001	0.093177	0.065772	0.028056	4.67198	2.22404	1	1	7.51265	2.90932	1	1	0.621882	-0.685288	1	1
106292727	NC_027752.1	6120036	6121649	+	LOC106292727	XM_013728374.1	GO:0003674(molecular_function);GO:0008150(biological_process);GO:0009507(chloroplast)	NA	NA	NA	PREDICTED: uncharacterized protein LOC106292727 [Brassica oleracea var. oleracea]	NA	7.37845	6.94845	8.05543	11.2682	11.4691	13.2835	11.5557	10.9376	11.8927	11.5557	10.9376	11.8927	7.37845	6.94845	8.05543	11.2682	11.4691	13.2835	1.5363	0.619464	0.000459956	0.00141717	1.60934	0.686471	0.000345451	0.00121565	0.954616	-0.0670077	0.869146	0.978096
106292728	NC_027752.1	19791408	19793804	-	LOC106292728	XR_001260229.1	GO:0003674(molecular_function);GO:0005739(mitochondrion);GO:0005743(mitochondrial inner membrane);GO:0016020(membrane);GO:0016021(integral component of membrane);GO:0045039(protein import into mitochondrial inner membrane);GO:0051205(protein insertion into membrane)	03060(Protein export)	K03217	NA	unnamed protein product [Brassica oleracea]	NA	1.40129	1.46694	1.05468	4.54613	2.58306	3.07197	3.51552	4.08004	3.08721	3.51552	4.08004	3.08721	1.40129	1.46694	1.05468	4.54613	2.58306	3.07197	2.72318	1.44529	1.13789e-07	5.99469e-07	2.60041	1.37874	5.8901e-06	2.81413e-05	1.04721	0.0665542	0.662286	0.929926
106292729	NC_027752.1	4522197	4527583	-	LOC106292729	XM_013728375.1	GO:0004185(serine-type carboxypeptidase activity);GO:0005576(extracellular region);GO:0005773(vacuole);GO:0006508(proteolysis);GO:0051603(proteolysis involved in cellular protein catabolic process)	NA	NA	NA	PREDICTED: serine carboxypeptidase-like 31 [Brassica oleracea var. oleracea]	NA	2.57105	3.49953	3.28613	1.3217	1.00611	0.942194	1.11146	0.839918	0.736391	1.11146	0.839918	0.736391	2.57105	3.49953	3.28613	1.3217	1.00611	0.942194	0.287256	-1.79959	2.47968e-09	1.57121e-08	0.349482	-1.51671	3.03901e-08	1.98363e-07	0.82195	-0.282878	0.468063	0.847441
106292730	NC_027752.1	12786691	12788337	-	LOC106292730	XM_013728376.1	GO:0004842(ubiquitin-protein transferase activity);GO:0005515(protein binding);GO:0005634(nucleus);GO:0005737(cytoplasm);GO:0006301(postreplication repair);GO:0031372(UBC13-MMS2 complex);GO:0031625(ubiquitin protein ligase binding);GO:0061630(ubiquitin protein ligase activity);GO:0070534(protein K63-linked ubiquitination)	NA	NA	NA	PREDICTED: ubiquitin-conjugating enzyme E2 variant 1A [Brassica oleracea var. oleracea]	NA	59.6434	59.6898	60.3356	61.8703	58.6446	60.4848	58.7248	57.6952	55.98	58.7248	57.6952	55.98	59.6434	59.6898	60.3356	61.8703	58.6446	60.4848	0.959544	-0.0595797	0.870814	0.91278	1.00741	0.0106482	0.990549	0.995649	0.952488	-0.0702279	0.783571	0.960006
106292731	NC_027752.1	2965363	2966578	+	LOC106292731	XM_013728377.1	GO:0003674(molecular_function);GO:0005739(mitochondrion);GO:0008150(biological_process)	NA	NA	NA	PREDICTED: pentatricopeptide repeat-containing protein At1g62350 [Brassica oleracea var. oleracea]	NA	5.85593	7.52223	7.74844	10.9613	9.20996	10.2978	10.2575	10.551	10.6466	10.2575	10.551	10.6466	5.85593	7.52223	7.74844	10.9613	9.20996	10.2978	1.48888	0.574229	0.00255024	0.00675869	1.44221	0.528285	0.0112766	0.02767	1.03236	0.0459445	0.604768	0.908441
106292732	NC_027752.1	10835744	10839879	-	LOC106292732	XM_013728378.1	GO:0005737(cytoplasm);GO:0006457(protein folding)	NA	NA	NA	PREDICTED: chaperone protein dnaJ 10 [Brassica oleracea var. oleracea]	NA	29.7703	25.6764	22.8902	19.9953	19.5855	21.8253	16.1104	16.9598	17.1007	16.1104	16.9598	17.1007	29.7703	25.6764	22.8902	19.9953	19.5855	21.8253	0.640449	-0.642844	5.57525e-05	0.000201609	0.783872	-0.351309	0.0158974	0.0373737	0.817033	-0.291534	0.0363955	0.270996
106292733	NC_027752.1	18218766	18220830	+	LOC106292733	XM_013728379.1;XM_013728380.1;XM_013728381.1;XM_013728382.1	GO:0000149(SNARE binding);GO:0005484(SNAP receptor activity);GO:0005515(protein binding);GO:0005794(Golgi apparatus);GO:0005802(trans-Golgi network);GO:0006886(intracellular protein transport);GO:0006906(vesicle fusion);GO:0009738(abscisic acid-activated signaling pathway);GO:0012505(endomembrane system);GO:0016021(integral component of membrane);GO:0030140(trans-Golgi network transport vesicle);…	04130(SNARE interactions in vesicular transport);04130(SNARE interactions in vesicular transport)	K08498	NA	PREDICTED: syntaxin-61-like isoform X1 [Brassica rapa];PREDICTED: syntaxin-61-like isoform X2 [Brassica rapa];PREDICTED: syntaxin-61-like isoform X3 [Brassica rapa]	NA	14.3299	13.9109	13.4211	14.2785	12.6533	13.9418	14.3917	14.8275	14.0433	14.3917	14.8275	14.0433	14.3299	13.9109	13.4211	14.2785	12.6533	13.9418	1.03842	0.0543872	0.572072	0.674181	0.981075	-0.0275648	0.804743	0.869723	1.05845	0.081952	0.379554	0.795934
106292734	NC_027752.1	14524757	14526126	+	LOC106292734	XM_013728383.1	GO:0003674(molecular_function);GO:0005634(nucleus);GO:0008150(biological_process)	NA	NA	NA	PREDICTED: uncharacterized protein LOC106292734 [Brassica oleracea var. oleracea]	NA	20.1081	17.4169	18.2169	8.962	10.4878	10.8466	11.0387	11.9832	10.94	11.0387	11.9832	10.94	20.1081	17.4169	18.2169	8.962	10.4878	10.8466	0.60927	-0.714846	3.73327e-05	0.000139103	0.543512	-0.879616	1.81124e-07	1.07474e-06	1.12099	0.16477	0.209196	0.646258
106292735	NC_027752.1	21540706	21541804	-	LOC106292735	XM_013728384.1	GO:0000062(fatty-acyl-CoA binding);GO:0001666(response to hypoxia);GO:0005737(cytoplasm);GO:0005829(cytosol);GO:0005886(plasma membrane);GO:0006869(lipid transport);GO:0009409(response to cold);GO:0009646(response to absence of light);GO:0031210(phosphatidylcholine binding);GO:0050826(response to freezing)	NA	NA	NA	PREDICTED: acyl-CoA-binding protein-like [Brassica oleracea var. oleracea]	NA	292.539	282.108	234.765	151.356	179.295	164.542	166.733	157.594	157.893	166.733	157.594	157.893	292.539	282.108	234.765	151.356	179.295	164.542	0.595766	-0.747182	8.05918e-08	4.328e-07	0.611793	-0.708884	4.79748e-07	2.68091e-06	0.973803	-0.0382979	0.990858	1
106292736	NC_027752.1	19778937	19780304	-	LOC106292736	XM_013728385.1	GO:0000478(endonucleolytic cleavage involved in rRNA processing);GO:0003676(nucleic acid binding);GO:0003677(DNA binding);GO:0003729(mRNA binding);GO:0005730(nucleolus);GO:0005739(mitochondrion);GO:0005829(cytosol);GO:0006364(rRNA processing);GO:0010305(leaf vascular tissue pattern formation);GO:0010588(cotyledon vascular tissue pattern formation);GO:0042254(ribosome biogenesis);GO:0048364(root d…	NA	NA	NA	PREDICTED: uncharacterized protein LOC106292736 [Brassica oleracea var. oleracea]	NA	10.1391	8.67317	8.9435	11.5428	11.5835	12.923	10.4969	13.5488	12.4896	10.4969	13.5488	12.4896	10.1391	8.67317	8.9435	11.5428	11.5835	12.923	1.31631	0.396503	0.0330697	0.0654652	1.2988	0.377183	0.0603818	0.11718	1.01348	0.0193203	0.734267	0.947289
106292737	NC_027752.1	32937619	32940130	+	LOC106292737	XR_001260233.1;XR_001260234.1;XR_001260235.1;XR_001260236.1;XR_001260237.1	GO:0003677(DNA binding);GO:0003887(DNA-directed DNA polymerase activity);GO:0005634(nucleus);GO:0006260(DNA replication);GO:0006271(DNA strand elongation involved in DNA replication);GO:0006974(cellular response to DNA damage stimulus);GO:0043625(delta DNA polymerase complex);GO:0043625(delta DNA polymerase complex)	00230(Purine metabolism);00240(Pyrimidine metabolism);03030(DNA replication);03410(Base excision repair);03420(Nucleotide excision repair);03430(Mismatch repair);03440(Homologous recombination);03440(Homologous recombination)	K02328	NA	PREDICTED: cyclin-dependent kinase F-4-like isoform X1 [Brassica oleracea var. oleracea]	NA	0.1295	0.0803825	0.320131	0.22381	0.392464	0.269951	0.0467416	0.688569	0.474998	0.0467416	0.688569	0.474998	0.1295	0.0803825	0.320131	0.22381	0.392464	0.269951	2.28354	1.19127	1	1	1.67208	0.741643	1	1	1.36569	0.44963	1	1
106292738	NC_027748.1	2101060	2102228	-	LOC106292738	XM_013728388.1	GO:0005737(cytoplasm)	NA	NA	NA	PREDICTED: probable BOI-related E3 ubiquitin-protein ligase 2 [Brassica oleracea var. oleracea]	NA	11.6726	11.7433	5.81205	7.28799	6.87196	8.70802	9.15624	6.27411	10.5994	9.15624	6.27411	10.5994	11.6726	11.7433	5.81205	7.28799	6.87196	8.70802	0.890577	-0.167188	0.644529	0.735346	0.782401	-0.35402	0.170773	0.275056	1.13826	0.186832	0.309252	0.746489
106292739	NC_027752.1	4815230	4817226	-	LOC106292739	XM_013728387.1;XM_013728386.1	GO:0006487(protein N-linked glycosylation);GO:0009414(response to water deprivation);GO:0009645(response to low light intensity stimulus);GO:0019408(dolichol biosynthetic process);GO:0030968(endoplasmic reticulum unfolded protein response);GO:0045547(dehydrodolichyl diphosphate synthase activity);GO:0045547(dehydrodolichyl diphosphate synthase activity)	00900(Terpenoid backbone biosynthesis);00900(Terpenoid backbone biosynthesis)	K11778	EC:2.5.1.87	PREDICTED: dehydrodolichyl diphosphate syntase complex subunit NUS1-like isoform X2 [Brassica oleracea var. oleracea];PREDICTED: dehydrodolichyl diphosphate syntase complex subunit NUS1-like isoform X1 [Brassica oleracea var. oleracea]	NA	6.35029	6.33688	5.03544	5.15021	5.22328	5.30722	5.59521	4.01802	4.71672	5.59521	4.01802	4.71672	6.35029	6.33688	5.03544	5.15021	5.22328	5.30722	0.808569	-0.306558	0.237956	0.34219	0.884786	-0.1766	0.363548	0.492588	0.913858	-0.129958	0.666874	0.930927
106292740	NC_027752.1	800200	802025	-	LOC106292740	XM_013728390.1;XM_013728389.1;XM_013728391.1	GO:0004788(thiamine diphosphokinase activity);GO:0005737(cytoplasm);GO:0005829(cytosol);GO:0006772(thiamine metabolic process);GO:0009229(thiamine diphosphate biosynthetic process);GO:0009229(thiamine diphosphate biosynthetic process)	00730(Thiamine metabolism);00730(Thiamine metabolism)	K00949	EC:2.7.6.2	PREDICTED: thiamine pyrophosphokinase 1-like isoform X2 [Brassica oleracea var. oleracea];PREDICTED: thiamine pyrophosphokinase 1-like isoform X1 [Brassica oleracea var. oleracea]	NA	24.3014	23.4038	27.5902	21.3166	21.0734	19.0924	15.8765	17.796	17.3752	15.8765	17.796	17.3752	24.3014	23.4038	27.5902	21.3166	21.0734	19.0924	0.677967	-0.560713	0.000600333	0.00180681	0.816549	-0.292388	0.0353084	0.0744604	0.830283	-0.268325	0.0896344	0.449525
106292741	NC_027752.1	4387039	4389379	+	LOC106292741	XM_013728392.1;XM_013728393.1	GO:0003674(molecular_function);GO:0008150(biological_process);GO:0016021(integral component of membrane);GO:0016021(integral component of membrane)	03060(Protein export);03060(Protein export)	K09648	EC:3.4.21.-	PREDICTED: uncharacterized protein LOC106292741 isoform X1 [Brassica oleracea var. oleracea]	NA	4.69425	5.8383	5.19745	5.95368	5.43042	5.88931	7.0294	6.60826	6.49178	7.0294	6.60826	6.49178	4.69425	5.8383	5.19745	5.95368	5.43042	5.88931	1.27968	0.355789	0.0442268	0.0841214	1.09812	0.135035	0.534174	0.656124	1.16534	0.220754	0.123906	0.524043
106292742	NC_027752.1	45295505	45297708	+	LOC106292742	XM_013728394.1	GO:0003674(molecular_function);GO:0005737(cytoplasm);GO:0008150(biological_process)	NA	NA	NA	PREDICTED: trichohyalin [Brassica oleracea var. oleracea]	NA	0.617638	0.429095	0.455701	0.529976	0.761041	0.66758	0.44813	0.864178	0.486519	0.44813	0.864178	0.486519	0.617638	0.429095	0.455701	0.529976	0.761041	0.66758	1.19728	0.259755	0.504214	0.613634	1.30362	0.382519	0.346469	0.475153	0.918426	-0.122764	0.837564	0.971154
106292743	NC_027752.1	7217052	7218449	+	LOC106292743	XM_013728395.1	GO:0005515(protein binding);GO:0009507(chloroplast);GO:0016192(vesicle-mediated transport)	NA	NA	NA	PREDICTED: uncharacterized protein LOC106292743 [Brassica oleracea var. oleracea]	NA	32.7867	35.9287	34.5849	32.4404	36.4491	35.5105	37.6568	42.1168	33.0827	37.6568	42.1168	33.0827	32.7867	35.9287	34.5849	32.4404	36.4491	35.5105	1.09251	0.127644	0.276964	0.386722	1.01065	0.0152772	0.976622	0.987323	1.081	0.112366	0.257299	0.698286
106292744	NC_027752.1	11355345	11357198	+	LOC106292744	XM_013728396.1	GO:0000502(proteasome complex);GO:0004298(threonine-type endopeptidase activity);GO:0005634(nucleus);GO:0005737(cytoplasm);GO:0005774(vacuolar membrane);GO:0005829(cytosol);GO:0005839(proteasome core complex);GO:0006511(ubiquitin-dependent protein catabolic process);GO:0008233(peptidase activity);GO:0043161(proteasome-mediated ubiquitin-dependent protein catabolic process)	03050(Proteasome)	K02735	EC:3.4.25.1	hypothetical protein CARUB_v10010099mg, partial [Capsella rubella]	NA	42.8977	47.2413	45.7552	39.9643	33.6149	34.8582	40.8632	37.9838	42.0303	40.8632	37.9838	42.0303	42.8977	47.2413	45.7552	39.9643	33.6149	34.8582	0.889495	-0.168941	0.327599	0.442312	0.797954	-0.325622	0.0119665	0.0291376	1.11472	0.156681	0.0854164	0.438518
106292745	NC_027748.1	32746761	32747530	+	LOC106292745	XM_013728400.1	GO:0003674(molecular_function);GO:0005783(endoplasmic reticulum);GO:0005789(endoplasmic reticulum membrane);GO:0009705(plant-type vacuole membrane);GO:0009838(abscission);GO:0010256(endomembrane system organization);GO:0016021(integral component of membrane)	NA	NA	NA	PREDICTED: uncharacterized protein LOC106292745 [Brassica oleracea var. oleracea]	NA	9.33693	8.55582	7.83348	1.2964	1.1747	2.0367	1.70547	1.24818	0.247821	1.70547	1.24818	0.247821	9.33693	8.55582	7.83348	1.2964	1.1747	2.0367	0.124444	-3.00643	1.39765e-09	9.09993e-09	0.175222	-2.51275	5.0605e-17	7.45807e-16	0.71021	-0.493683	0.408124	0.814233
106292746	NC_027752.1	7415482	7416903	+	LOC106292746	XM_013728397.1	GO:0003674(molecular_function);GO:0005634(nucleus);GO:0005829(cytosol);GO:0019005(SCF ubiquitin ligase complex);GO:0030162(regulation of proteolysis);GO:0031625(ubiquitin protein ligase binding);GO:0043161(proteasome-mediated ubiquitin-dependent protein catabolic process);GO:0080037(negative regulation of cytokinin-activated signaling pathway);GO:2000762(regulation of phenylpropanoid metabolic pr…	NA	NA	NA	PREDICTED: F-box/kelch-repeat protein At1g15670-like [Brassica oleracea var. oleracea]	NA	0.893411	1.57824	1.08653	5.35423	6.67297	5.30765	5.8709	7.81734	5.06015	5.8709	7.81734	5.06015	0.893411	1.57824	1.08653	5.35423	6.67297	5.30765	5.26909	2.39755	2.16844e-16	2.5033e-15	4.87183	2.28446	4.3032e-16	5.94116e-15	1.08154	0.113091	0.476186	0.851311
106292747	NC_027752.1	7067114	7070295	-	LOC106292747	XM_013728398.1	GO:0003756(protein disulfide isomerase activity);GO:0005576(extracellular region);GO:0005615(extracellular space);GO:0005618(cell wall);GO:0016971(flavin-linked sulfhydryl oxidase activity);GO:0016972(thiol oxidase activity);GO:0030173(integral component of Golgi membrane);GO:0043157(response to cation stress);GO:0043268(positive regulation of potassium ion transport);GO:0045454(cell redox homeos…	NA	NA	NA	hypothetical protein DY000_00002995 [Brassica cretica]	NA	2.82297	2.59143	2.35567	2.73075	3.27534	2.67725	2.10351	3.27775	2.81411	2.10351	3.27775	2.81411	2.82297	2.59143	2.35567	2.73075	3.27534	2.67725	1.05474	0.0768822	0.652131	0.741928	1.11754	0.160322	0.520836	0.643604	0.943805	-0.0834398	0.865966	0.97716
106292748	NC_027752.1	44717005	44717811	+	LOC106292748	XM_013728399.1	GO:0003674(molecular_function);GO:0005575(cellular_component);GO:0008150(biological_process)	NA	NA	NA	PREDICTED: uncharacterized protein LOC106292748 [Brassica oleracea var. oleracea]	NA	2.30936	2.45225	1.99908	0.705099	0.229243	0.527137	0.0001	0.0001	0.066325	0.0001	0.0001	0.066325	2.30936	2.45225	1.99908	0.705099	0.229243	0.527137	0.00983998	-6.66713	1.86016e-22	3.251e-21	0.216173	-2.20974	1.25925e-06	6.65533e-06	0.045519	-4.45739	1	1
106292749	NC_027752.1	32795052	32796945	-	LOC106292749	XR_001260238.1;XR_001260240.1;XR_001260239.1	NA	03030(DNA replication);03420(Nucleotide excision repair);03430(Mismatch repair);03440(Homologous recombination);03440(Homologous recombination)	K07466	NA	unnamed protein product [Brassica oleracea]	NA	2.2337	2.23043	1.85933	3.13565	3.51542	1.99182	2.88679	2.09844	2.82626	2.88679	2.09844	2.82626	2.2337	2.23043	1.85933	3.13565	3.51542	1.99182	1.23532	0.304882	0.225896	0.328362	1.3668	0.450798	0.140467	0.235361	0.903805	-0.145917	0.720199	0.943468
106292750	NC_027752.1	42693261	42694595	-	LOC106292750	XM_013728401.1	GO:0003677(DNA binding);GO:0003700(DNA binding transcription factor activity);GO:0005634(nucleus);GO:0006351(transcription, DNA-templated);GO:0006355(regulation of transcription, DNA-templated)	04075(Plant hormone signal transduction)	K14491	NA	PREDICTED: transcription factor PCL1-like [Brassica oleracea var. oleracea]	NA	4.93105	4.96099	3.99477	5.32671	6.57015	5.93165	5.23114	5.66812	4.97773	5.23114	5.66812	4.97773	4.93105	4.96099	3.99477	5.32671	6.57015	5.93165	1.14332	0.193223	0.295764	0.40739	1.28385	0.360472	0.10454	0.184815	0.890539	-0.167249	0.514679	0.87174
106292751	NC_027752.1	45584112	45585827	+	LOC106292751	XM_013728402.1	GO:0003723(RNA binding);GO:0008150(biological_process)	NA	NA	NA	PREDICTED: RNA-binding protein 42 [Brassica oleracea var. oleracea]	NA	53.2178	56.5359	58.7989	71.5016	74.7759	75.0808	84.4523	75.7224	75.9582	84.4523	75.7224	75.9582	53.2178	56.5359	58.7989	71.5016	74.7759	75.0808	1.40094	0.4864	4.23519e-05	0.000156497	1.31329	0.393184	0.00282328	0.00817857	1.06675	0.0932154	0.21794	0.657115
106292752	NC_027752.1	30122153	30124602	+	LOC106292752	XM_013728404.1;XM_013728403.1	GO:0005515(protein binding);GO:0005634(nucleus);GO:0008017(microtubule binding);GO:0043622(cortical microtubule organization);GO:0051511(negative regulation of unidimensional cell growth);GO:0051511(negative regulation of unidimensional cell growth)	NA	NA	NA	PREDICTED: protein WVD2-like 1 isoform X2 [Brassica oleracea var. oleracea];PREDICTED: protein WVD2-like 1 isoform X1 [Brassica oleracea var. oleracea]	NA	60.0409	47.4701	50.2882	30.7591	31.6083	33.3686	21.6992	23.3062	25.237	21.6992	23.3062	25.237	60.0409	47.4701	50.2882	30.7591	31.6083	33.3686	0.445138	-1.16768	1.72388e-14	1.73215e-13	0.606696	-0.720955	3.31043e-07	1.89039e-06	0.733709	-0.446721	0.000661035	0.0178122
106292753	NC_027752.1	38103384	38105832	-	LOC106292753	XM_013728406.1;XM_013728405.1	GO:0000226(microtubule cytoskeleton organization);GO:0004722(protein serine/threonine phosphatase activity);GO:0005515(protein binding);GO:0005634(nucleus);GO:0005737(cytoplasm);GO:0006470(protein dephosphorylation);GO:0009819(drought recovery);GO:0045926(negative regulation of growth);GO:0046872(metal ion binding);GO:0046872(metal ion binding)	NA	NA	NA	PREDICTED: probable protein phosphatase 2C 41 [Brassica oleracea var. oleracea]	NA	78.4016	79.374	126.969	97.7681	119.307	106.938	92.1745	107.189	81.7489	92.1745	107.189	81.7489	78.4016	79.374	126.969	97.7681	119.307	106.938	0.987241	-0.0185256	0.883409	0.921734	1.1379	0.186379	0.300045	0.425957	0.867596	-0.204905	0.174517	0.599423
106292754	NC_027752.1	46423411	46426093	+	LOC106292754	XM_013728407.1	GO:0003674(molecular_function);GO:0005739(mitochondrion);GO:0005783(endoplasmic reticulum);GO:0008150(biological_process);GO:0009506(plasmodesma);GO:0016020(membrane);GO:0016021(integral component of membrane)	NA	NA	NA	PREDICTED: uncharacterized protein LOC106292754 [Brassica oleracea var. oleracea]	NA	18.1356	14.3118	19.6695	17.6676	18.091	15.7335	15.8702	14.9281	17.5756	15.8702	14.9281	17.5756	18.1356	14.3118	19.6695	17.6676	18.091	15.7335	0.928181	-0.107522	0.694559	0.776464	0.988013	-0.0173988	0.861286	0.910222	0.939443	-0.0901231	0.725095	0.944591
106292755	NC_027748.1	19168685	19170557	-	LOC106292755	XR_001260242.1	GO:0003674(molecular_function);GO:0005634(nucleus);GO:0008150(biological_process);GO:0016021(integral component of membrane)	NA	NA	NA	hypothetical protein DY000_00005490 [Brassica cretica]	NA	2.81997	4.61286	4.69898	4.36801	3.97382	2.80911	3.8616	4.20639	3.10221	3.8616	4.20639	3.10221	2.81997	4.61286	4.69898	4.36801	3.97382	2.80911	0.920736	-0.119141	0.830877	0.883373	0.919148	-0.12163	0.716286	0.804662	1.00173	0.00248969	0.909495	0.987548
106292756	NC_027752.1	46885159	46886332	-	LOC106292756	XM_013728408.1	GO:0003735(structural constituent of ribosome);GO:0005618(cell wall);GO:0005634(nucleus);GO:0005829(cytosol);GO:0005840(ribosome);GO:0006412(translation);GO:0009506(plasmodesma);GO:0022626(cytosolic ribosome);GO:0022627(cytosolic small ribosomal subunit)	03010(Ribosome)	K02966	NA	PREDICTED: 40S ribosomal protein S19-1 [Brassica rapa]	NA	192.276	182.901	194.019	189.442	176.306	165.599	200.092	181.609	194.826	200.092	181.609	194.826	192.276	182.901	194.019	189.442	176.306	165.599	1.01288	0.0184607	0.628729	0.72276	0.933504	-0.0992724	0.359692	0.48889	1.08503	0.117733	0.105885	0.487893
106292757	NC_027752.1	26125871	26126989	+	LOC106292757	XR_001260241.1	GO:0008375(acetylglucosaminyltransferase activity);GO:0016020(membrane);GO:0016021(integral component of membrane);GO:0016051(carbohydrate biosynthetic process);GO:0016757(transferase activity, transferring glycosyl groups)	NA	NA	NA	BnaC05g26770D [Brassica napus]	NA	9.97101	9.78681	7.13144	11.6346	12.6492	11.5241	11.6678	13.1448	10.9856	11.6678	13.1448	10.9856	9.97101	9.78681	7.13144	11.6346	12.6492	11.5241	1.33132	0.41286	0.0321199	0.0638313	1.33168	0.413251	0.0507312	0.101173	0.999729	-0.000391065	0.80584	0.963375
106292758	NC_027752.1	46662397	46663832	-	LOC106292758	XM_013728409.1	GO:0005737(cytoplasm);GO:0005886(plasma membrane);GO:0006950(response to stress);GO:0016208(AMP binding)	NA	NA	NA	PREDICTED: universal stress protein A-like protein [Brassica oleracea var. oleracea]	NA	50.9799	53.0953	53.2427	52.2129	52.7869	57.6676	62.3302	66.2655	63.3618	62.3302	66.2655	63.3618	50.9799	53.0953	53.2427	52.2129	52.7869	57.6676	1.22019	0.287104	0.00997769	0.0228996	1.034	0.0482419	0.777267	0.850432	1.18006	0.238862	0.0113715	0.132035
106292759	NC_027752.1	30732489	30735374	+	LOC106292759	XM_013728410.1;XM_013728412.1;XM_013728411.1	GO:0005737(cytoplasm);GO:0005886(plasma membrane);GO:0008270(zinc ion binding);GO:0008898(S-adenosylmethionine-homocysteine S-methyltransferase activity);GO:0009086(methionine biosynthetic process);GO:0032259(methylation);GO:0047150(betaine-homocysteine S-methyltransferase activity);GO:0047150(betaine-homocysteine S-methyltransferase activity)	00270(Cysteine and methionine metabolism);00270(Cysteine and methionine metabolism)	K00547	EC:2.1.1.10	PREDICTED: homocysteine S-methyltransferase 3 [Brassica oleracea var. oleracea]	NA	0.0001	0.0001	0.0001	0.237231	0.120602	0.553693	0.286863	0.0001	0.392489	0.286863	0.0001	0.392489	0.0001	0.0001	0.0001	0.237231	0.120602	0.553693	2264.84	11.1452	1	1	3038.42	11.5691	1	1	0.745402	-0.42391	1	1
106292760	NC_027752.1	43603311	43604542	+	LOC106292760	XM_013728414.1;XM_013728413.1	GO:0004791(thioredoxin-disulfide reductase activity);GO:0005634(nucleus);GO:0005737(cytoplasm);GO:0005829(cytosol);GO:0005886(plasma membrane);GO:0006662(glycerol ether metabolic process);GO:0007154(cell communication);GO:0009536(plastid);GO:0015035(protein disulfide oxidoreductase activity);GO:0016671(oxidoreductase activity, acting on a sulfur group of donors, disulfide as acceptor);GO:0034599(…	NA	NA	NA	BnaC05g43860D [Brassica napus]	NA	34.0798	29.8213	31.0027	33.4844	34.4619	37.1209	29.8778	30.8893	33.9841	29.8778	30.8893	33.9841	34.0798	29.8213	31.0027	33.4844	34.4619	37.1209	0.998392	-0.00232195	0.807201	0.865949	1.10709	0.146777	0.351877	0.481135	0.901814	-0.149099	0.381522	0.797494
106292761	NC_027748.1	5806111	5807523	-	LOC106292761	XR_001260244.1;XR_001260246.1;XR_001260247.1	GO:0003677(DNA binding);GO:0003899(DNA-directed 5'-3' RNA polymerase activity);GO:0005515(protein binding);GO:0005739(mitochondrion);GO:0006351(transcription, DNA-templated);GO:0006390(mitochondrial transcription);GO:0009507(chloroplast);GO:0034245(mitochondrial DNA-directed RNA polymerase complex);GO:0034245(mitochondrial DNA-directed RNA polymerase complex)	NA	NA	NA	hypothetical protein DY000_00004381 [Brassica cretica]	NA	1.40297	1.17688	0.743683	1.66579	1.0636	1.08009	1.30285	1.22095	1.33196	1.30285	1.22095	1.33196	1.40297	1.17688	0.743683	1.66579	1.0636	1.08009	1.16014	0.214294	0.527358	0.634723	1.14621	0.196874	0.674996	0.772604	1.01215	0.0174197	0.861322	0.977013
106292762	NC_027752.1	11523133	11524193	+	LOC106292762	XR_001260243.1	GO:0000149(SNARE binding);GO:0005484(SNAP receptor activity);GO:0005515(protein binding);GO:0005770(late endosome);GO:0005794(Golgi apparatus);GO:0006623(protein targeting to vacuole);GO:0006886(intracellular protein transport);GO:0006896(Golgi to vacuole transport);GO:0006906(vesicle fusion);GO:0016020(membrane);GO:0016021(integral component of membrane);GO:0030140(trans-Golgi network transport …	04130(SNARE interactions in vesicular transport);04145(Phagosome)	K08488	NA	hypothetical protein DY000_00004771 [Brassica cretica]	NA	2.88215	1.48488	2.28497	3.08941	2.8656	3.13301	3.25439	2.46575	3.1054	3.25439	2.46575	3.1054	2.88215	1.48488	2.28497	3.08941	2.8656	3.13301	1.32675	0.407898	0.20159	0.299134	1.36621	0.45018	0.192145	0.301655	0.971117	-0.0422823	1	1
106292763	NC_027752.1	6344042	6345703	-	LOC106292763	XM_013728415.1	GO:0005737(cytoplasm);GO:0009852(auxin catabolic process);GO:0016706(oxidoreductase activity, acting on paired donors, with incorporation or reduction of molecular oxygen, 2-oxoglutarate as one donor, and incorporation of one atom each of oxygen into both donors);GO:0046872(metal ion binding);GO:0050302(indole-3-acetaldehyde oxidase activity);GO:0051213(dioxygenase activity);GO:0055114(oxidation-…	00904(Diterpenoid biosynthesis)	K04125	EC:1.14.11.13	PREDICTED: 2-oxoglutarate-dependent dioxygenase DAO-like [Brassica oleracea var. oleracea]	NA	65.004	54.558	40.5424	174.121	149.446	168.234	172.21	157.493	203.687	172.21	157.493	203.687	65.004	54.558	40.5424	174.121	149.446	168.234	3.33152	1.73618	1.0385e-22	1.84538e-21	3.07175	1.61906	4.7055e-20	8.81623e-19	1.08457	0.117117	0.17345	0.598234
106292764	NC_027752.1	2737378	2739888	-	LOC106292764	XM_013728418.1;XM_013728416.1;XM_013728419.1	GO:0003700(DNA binding transcription factor activity);GO:0005634(nucleus);GO:0006351(transcription, DNA-templated);GO:0005672(transcription factor TFIIA complex);GO:0006367(transcription initiation from RNA polymerase II promoter);GO:0006367(transcription initiation from RNA polymerase II promoter)	03022(Basal transcription factors);03022(Basal transcription factors)	K03122	NA	PREDICTED: transcription initiation factor IIA large subunit-like isoform X1 [Brassica oleracea var. oleracea];PREDICTED: transcription initiation factor IIA large subunit-like isoform X2 [Brassica oleracea var. oleracea]	NA	2.64706	2.19416	1.80728	1.7369	1.41159	2.0513	1.4508	1.61784	1.88476	1.4508	1.61784	1.88476	2.64706	2.19416	1.80728	1.7369	1.41159	2.0513	0.74504	-0.424609	0.209334	0.308233	0.782101	-0.354573	0.234165	0.352667	0.952614	-0.0700359	0.922271	0.989436
106292765	NC_027752.1	32412111	32413599	-	LOC106292765	XR_001260245.1	NA	03030(DNA replication);03420(Nucleotide excision repair);03430(Mismatch repair);03440(Homologous recombination)	K07466	NA	BnaC05g51800D [Brassica napus]	NA	2.53291	3.25035	3.9075	6.23513	6.18509	7.03806	8.75519	6.91958	7.16903	8.75519	6.91958	7.16903	2.53291	3.25035	3.9075	6.23513	6.18509	7.03806	2.35728	1.23712	1.95359e-07	9.98598e-07	2.00792	1.0057	3.34099e-05	0.00014132	1.17399	0.231418	0.172705	0.597594
106292766	NC_027752.1	5459218	5460917	-	LOC106292766	XM_013728420.1	GO:0004252(serine-type endopeptidase activity);GO:0006508(proteolysis);GO:0009507(chloroplast);GO:0009534(chloroplast thylakoid);GO:0009570(chloroplast stroma);GO:0009658(chloroplast organization);GO:0009840(chloroplastic endopeptidase Clp complex);GO:0009941(chloroplast envelope);GO:0010287(plastoglobule)	NA	NA	NA	PREDICTED: ATP-dependent Clp protease proteolytic subunit-related protein 2, chloroplastic [Brassica oleracea var. oleracea]	NA	17.3819	21.2023	17.3224	17.3647	18.1568	15.1266	15.2272	17.5016	15.1572	15.2272	17.5016	15.1572	17.3819	21.2023	17.3224	17.3647	18.1568	15.1266	0.856535	-0.223415	0.277276	0.386946	0.905942	-0.142509	0.35571	0.484998	0.945463	-0.0809065	0.782353	0.959899
106292767	NC_027752.1	41044805	41046245	+	LOC106292767	XM_013728421.1	GO:0004842(ubiquitin-protein transferase activity);GO:0005515(protein binding);GO:0005634(nucleus);GO:0009585(red, far-red light phototransduction);GO:0010099(regulation of photomorphogenesis)	04120(Ubiquitin mediated proteolysis)	K20217	EC:2.3.2.23	PREDICTED: constitutive photomorphogenesis protein 10 [Brassica oleracea var. oleracea]	NA	8.84721	11.9091	11.3612	13.5125	12.5993	13.4059	13.34	12.49	13.7434	13.34	12.49	13.7434	8.84721	11.9091	11.3612	13.5125	12.5993	13.4059	1.23214	0.301167	0.0795535	0.138909	1.23041	0.299139	0.130494	0.221826	1.00141	0.00202744	0.783467	0.959956
106292768	NC_027752.1	292478	293728	-	LOC106292768	XM_013728422.1	GO:0004864(protein phosphatase inhibitor activity);GO:0005515(protein binding);GO:0005634(nucleus);GO:0005886(plasma membrane);GO:0009738(abscisic acid-activated signaling pathway);GO:0010427(abscisic acid binding)	04016(MAPK signaling pathway - plant);04075(Plant hormone signal transduction)	K14496	NA	PREDICTED: abscisic acid receptor PYL9 [Brassica oleracea var. oleracea]	NA	14.0205	11.2875	15.6034	10.1926	11.3421	13.3106	9.38923	9.40474	8.5254	9.38923	9.40474	8.5254	14.0205	11.2875	15.6034	10.1926	11.3421	13.3106	0.66777	-0.582578	0.00487683	0.0121169	0.851726	-0.231538	0.217843	0.33335	0.784019	-0.35104	0.0773032	0.41666
106292769	NC_027752.1	46783382	46784837	-	LOC106292769	XM_013728423.1	GO:0002239(response to oomycetes);GO:0005739(mitochondrion);GO:0005773(vacuole);GO:0005774(vacuolar membrane);GO:0005886(plasma membrane);GO:0009506(plasmodesma);GO:0016020(membrane)	NA	NA	NA	PREDICTED: hypersensitive-induced response protein 3 [Brassica rapa]	NA	40.7757	40.2499	40.0957	100.935	110.34	90.6573	64.8207	75.1811	68.5286	64.8207	75.1811	68.5286	40.7757	40.2499	40.0957	100.935	110.34	90.6573	1.72167	0.783806	3.28617e-10	2.27584e-09	2.49281	1.31777	5.13519e-23	1.1734e-21	0.690654	-0.533965	7.87656e-06	0.000549832
106292770	NC_027752.1	1749242	1750765	-	LOC106292770	XM_013728424.1	GO:0004601(peroxidase activity);GO:0005576(extracellular region);GO:0009505(plant-type cell wall);GO:0009506(plasmodesma)	00940(Phenylpropanoid biosynthesis)	K00430	EC:1.11.1.7	PREDICTED: peroxidase 2-like [Brassica oleracea var. oleracea]	NA	0.0001	0.0001	0.0001	0.0001	0.0001	0.0001	0.0001	0.0001	0.0001	0.0001	0.0001	0.0001	0.0001	0.0001	0.0001	0.0001	0.0001	0.0001	1	0	1	1	1	0	1	1	1	0	1	1
106292773	NC_027752.1	20175807	20177646	-	LOC106292773	XM_013728425.1;XR_001260248.1;XR_001260249.1;XR_001260250.1;XR_001260251.1;XR_001260252.1	NA	03022(Basal transcription factors);03022(Basal transcription factors)	K03137	NA	PREDICTED: uncharacterized protein LOC106292773 [Brassica oleracea var. oleracea];unnamed protein product, partial [Brassica oleracea];BnaC05g23520D [Brassica napus]	NA	0.33184	0.423497	0.40868	1.48345	0.9223	1.13331	1.34334	0.62138	0.534979	1.34334	0.62138	0.534979	0.33184	0.423497	0.40868	1.48345	0.9223	1.13331	2.14748	1.10265	0.0116043	0.0261735	3.04038	1.60425	2.68026e-05	0.000115207	0.706319	-0.501608	0.275341	0.716274
106292774	NC_027748.1	27375152	27383020	-	LOC106292774	XM_013728428.1	GO:0005634(nucleus);GO:0005737(cytoplasm);GO:0016051(carbohydrate biosynthetic process);GO:0016757(transferase activity, transferring glycosyl groups);GO:0016758(transferase activity, transferring hexosyl groups);GO:0046872(metal ion binding)	00052(Galactose metabolism)	K18819	EC:2.4.1.123	PREDICTED: galactinol synthase 7-like [Brassica oleracea var. oleracea]	NA	0.0001	0.055335	0.0001	0.0001	0.0001	0.0001	0.0001	0.0001	0.0001	0.0001	0.0001	0.0001	0.0001	0.055335	0.0001	0.0001	0.0001	0.0001	0.005402	-7.53229	1	1	0.005402	-7.53229	1	1	1	0	1	1
106292775	NC_027752.1	24853774	24855750	+	LOC106292775	XM_013728426.1;XM_013728427.1	GO:0005737(cytoplasm);GO:0016301(kinase activity);GO:0016310(phosphorylation);GO:0016773(phosphotransferase activity, alcohol group as acceptor);GO:0016773(phosphotransferase activity, alcohol group as acceptor)	NA	NA	NA	PREDICTED: uncharacterized protein LOC106292775 isoform X1 [Brassica oleracea var. oleracea];PREDICTED: uncharacterized protein LOC106292775 isoform X2 [Brassica oleracea var. oleracea]	NA	0.886073	2.99587	2.3908	1.93234	2.007	1.46823	1.52049	0.0001	0.123722	1.52049	0.0001	0.123722	0.886073	2.99587	2.3908	1.93234	2.007	1.46823	0.262136	-1.93161	0.0639975	0.115393	0.862075	-0.214115	0.583407	0.698684	0.304075	-1.7175	0.0748348	0.409296
106292776	NC_027752.1	45128655	45130354	+	LOC106292776	XM_013728430.1;XM_013728429.1	GO:0005515(protein binding);GO:0005794(Golgi apparatus);GO:0005829(cytosol);GO:0008150(biological_process);GO:0017137(Rab GTPase binding);GO:0017137(Rab GTPase binding)	NA	NA	NA	PREDICTED: protein YIPF1 homolog isoform X2 [Brassica oleracea var. oleracea];PREDICTED: uncharacterized protein LOC106292776 isoform X1 [Brassica oleracea var. oleracea]	NA	16.3948	15.7304	14.5395	15.2517	13.2153	12.0883	14.7703	13.145	11.6274	14.7703	13.145	11.6274	16.3948	15.7304	14.5395	15.2517	13.2153	12.0883	0.847377	-0.238924	0.234851	0.338612	0.869075	-0.202447	0.197647	0.308436	0.975033	-0.0364774	0.975188	0.998216
106292777	NC_027752.1	8390508	8392424	+	LOC106292777	XM_013728431.1	GO:0005634(nucleus);GO:0016787(hydrolase activity)	NA	NA	NA	PREDICTED: uncharacterized protein YpgQ [Brassica oleracea var. oleracea]	NA	12.6907	14.2037	15.075	8.05006	9.6554	8.94455	12.3648	10.9916	9.96279	12.3648	10.9916	9.96279	12.6907	14.2037	15.075	8.05006	9.6554	8.94455	0.793892	-0.332985	0.106424	0.177145	0.634988	-0.6552	0.000320951	0.00113789	1.25025	0.322215	0.0435192	0.299577
106292778	NC_027752.1	40362759	40364859	-	LOC106292778	XM_013728432.1	GO:0004806(triglyceride lipase activity);GO:0006629(lipid metabolic process);GO:0009507(chloroplast)	NA	NA	NA	PREDICTED: uncharacterized protein LOC106292778 [Brassica oleracea var. oleracea]	NA	11.1077	11.1606	10.872	16.2252	17.8393	19.3498	16.6654	17.0154	17.4622	16.6654	17.0154	17.4622	11.1077	11.1606	10.872	16.2252	17.8393	19.3498	1.54323	0.625951	3.82507e-06	1.65575e-05	1.61176	0.688637	5.28152e-06	2.53991e-05	0.95748	-0.062686	0.854417	0.9755
106292779	NC_027752.1	8349465	8350771	+	LOC106292779	XM_013728434.1;XM_013728433.1	GO:0003954(NADH dehydrogenase activity);GO:0005515(protein binding);GO:0005886(plasma membrane);GO:0016021(integral component of membrane);GO:0051536(iron-sulfur cluster binding);GO:0080167(response to karrikin);GO:0080167(response to karrikin)	NA	NA	NA	PREDICTED: CASP-like protein 2A1 isoform X2 [Brassica oleracea var. oleracea];PREDICTED: CASP-like protein 2A1 isoform X1 [Brassica oleracea var. oleracea]	NA	6.03354	4.07858	4.82996	6.67779	6.46148	6.88144	5.19933	4.33257	5.94104	5.19933	4.33257	5.94104	6.03354	4.07858	4.82996	6.67779	6.46148	6.88144	1.03553	0.0503655	0.746294	0.818498	1.33989	0.422111	0.0916763	0.165921	0.772847	-0.371746	0.144542	0.55784
106292780	NC_027752.1	39037914	39040619	+	LOC106292780	XM_013728436.1;XM_013728437.1;XM_013728435.1	GO:0004650(polygalacturonase activity);GO:0005576(extracellular region);GO:0005975(carbohydrate metabolic process);GO:0009505(plant-type cell wall);GO:0016021(integral component of membrane);GO:0016829(lyase activity);GO:0031225(anchored component of membrane);GO:0046658(anchored component of plasma membrane);GO:0071555(cell wall organization);GO:0071555(cell wall organization)	00040(Pentose and glucuronate interconversions);00040(Pentose and glucuronate interconversions)	K01184	EC:3.2.1.15	PREDICTED: probable polygalacturonase At3g15720 isoform X2 [Brassica oleracea var. oleracea];PREDICTED: probable polygalacturonase At3g15720 isoform X3 [Brassica oleracea var. oleracea];PREDICTED: probable polygalacturonase At3g15720 isoform X1 [Brassica oleracea var. oleracea]	NA	1.66304	1.06395	1.12313	1.78616	1.72476	1.32448	1.65596	1.54983	1.88212	1.65596	1.54983	1.88212	1.66304	1.06395	1.12313	1.78616	1.72476	1.32448	1.32149	0.402168	0.163297	0.251723	1.25591	0.32873	0.319862	0.447104	1.05222	0.0734375	0.675018	0.933791
106292781	NC_027748.1	41570546	41572129	-	LOC106292781	XM_013728440.1	GO:0003674(molecular_function);GO:0005737(cytoplasm);GO:0008150(biological_process)	NA	NA	NA	unnamed protein product [Brassica oleracea]	NA	4.62351	3.27329	3.96489	3.13696	3.51173	5.07537	3.37606	2.02422	4.04715	3.37606	2.02422	4.04715	4.62351	3.27329	3.96489	3.13696	3.51173	5.07537	0.796466	-0.328315	0.395596	0.511565	0.988398	-0.0168361	0.944812	0.966557	0.805815	-0.311479	0.416706	0.819096
106292782	NC_027752.1	12524216	12525310	-	LOC106292782	XR_001260253.1	GO:0004519(endonuclease activity);GO:0005777(peroxisome);GO:0009507(chloroplast);GO:0010468(regulation of gene expression)	NA	NA	NA	unnamed protein product [Brassica oleracea]	NA	8.78326	8.49539	8.95342	9.94792	10.4957	9.82974	10.3402	9.01013	8.5346	10.3402	9.01013	8.5346	8.78326	8.49539	8.95342	9.94792	10.4957	9.82974	1.06301	0.0881547	0.51727	0.625369	1.15406	0.206717	0.290388	0.41558	0.921105	-0.118563	0.651209	0.926273
106292783	NC_027752.1	11223720	11226401	-	LOC106292783	XM_013728438.1;XM_013728439.1	GO:0005509(calcium ion binding);GO:0005737(cytoplasm);GO:0008150(biological_process);GO:0008150(biological_process)	04626(Plant-pathogen interaction);04626(Plant-pathogen interaction)	K13448	NA	PREDICTED: probable calcium-binding protein CML44 [Brassica oleracea var. oleracea]	NA	6.0782	7.66695	10.6449	7.40463	6.91597	7.15447	8.99017	6.736	8.28413	8.99017	6.736	8.28413	6.0782	7.66695	10.6449	7.40463	6.91597	7.15447	0.984432	-0.0226373	0.934695	0.957117	0.880486	-0.183628	0.415675	0.544927	1.11805	0.16099	0.31745	0.753805
106292784	NC_027752.1	7776656	7777340	-	LOC106292784	XR_001260254.1	NA	NA	NA	NA		NA	14.0239	14.2303	17.5017	13.8953	13.0429	12.2235	15.2091	15.0818	14.5375	15.2091	15.0818	14.5375	14.0239	14.2303	17.5017	13.8953	13.0429	12.2235	0.979729	-0.0295452	0.954518	0.970421	0.855885	-0.224512	0.235905	0.354733	1.1447	0.194967	0.190522	0.622057
106292785	NC_027752.1	17720682	17722495	+	LOC106292785	XR_001260257.1;XR_001260256.1;XR_001260255.1	NA	03010(Ribosome);03010(Ribosome)	K02945	NA	hypothetical protein BRARA_G03063 [Brassica rapa]	NA	1.41634	1.73249	1.50618	2.17274	1.5836	1.39325	1.63912	2.17669	1.80511	1.63912	2.17669	1.80511	1.41634	1.73249	1.50618	2.17274	1.5836	1.39325	1.2075	0.272019	0.308325	0.421168	1.10625	0.145672	0.684732	0.780292	1.09153	0.126347	0.5758	0.896977
106292786	NC_027752.1	12106147	12106858	-	LOC106292786	XR_001260258.1	NA	NA	NA	NA		NA	6.6787	9.88226	8.44308	23.7065	24.7966	27.8133	23.2386	24.8282	22.9614	23.2386	24.8282	22.9614	6.6787	9.88226	8.44308	23.7065	24.7966	27.8133	2.84067	1.50623	5.2161e-14	5.02353e-13	3.05216	1.60983	4.74283e-15	6.01684e-14	0.930707	-0.103601	0.646341	0.923918
106292787	NC_027752.1	36245317	36246276	+	LOC106292787	XM_013728441.1	GO:0005634(nucleus);GO:0009507(chloroplast);GO:0009536(plastid);GO:0009658(chloroplast organization);GO:0009941(chloroplast envelope)	NA	NA	NA	PREDICTED: protein SLOW GREEN 1, chloroplastic-like [Brassica oleracea var. oleracea]	NA	0.026529	0.032077	0.0001	0.0001	0.0001	0.082182	0.0001	0.064627	0.0001	0.0001	0.064627	0.0001	0.026529	0.032077	0.0001	0.0001	0.0001	0.082182	1.10427	0.143087	1	1	1.4033	0.488821	1	1	0.786907	-0.345734	1	1
106292788	NC_027752.1	43855145	43856725	-	LOC106292788	XM_013728442.1	GO:0003674(molecular_function);GO:0003700(DNA binding transcription factor activity);GO:0005634(nucleus);GO:0009585(red, far-red light phototransduction);GO:0009639(response to red or far red light);GO:0010018(far-red light signaling pathway);GO:0042753(positive regulation of circadian rhythm);GO:0045893(positive regulation of transcription, DNA-templated)	NA	NA	NA	PREDICTED: protein FAR1-RELATED SEQUENCE 5 [Brassica oleracea var. oleracea]	NA	0.132571	0.0001	0.1863	0.0001	0.0001	0.300873	0.218545	0.275282	0.0001	0.218545	0.275282	0.0001	0.132571	0.0001	0.1863	0.0001	0.0001	0.300873	1.5485	0.630873	1	1	0.943888	-0.0833119	1	1	1.64056	0.714185	1	1
106292789	NC_027752.1	43853888	43854753	+	LOC106292789	XM_013728443.1	GO:0003674(molecular_function);GO:0008150(biological_process);GO:0009507(chloroplast)	NA	NA	NA	PREDICTED: uncharacterized protein LOC106292789 [Brassica oleracea var. oleracea]	NA	12.3836	10.7633	10.532	11.271	9.92746	7.87556	8.60641	9.6667	8.52767	8.60641	9.6667	8.52767	12.3836	10.7633	10.532	11.271	9.92746	7.87556	0.795771	-0.329574	0.155965	0.242439	0.86327	-0.212116	0.278171	0.402038	0.921811	-0.117458	0.721326	0.943631
106292790	NC_027752.1	32239100	32240722	+	LOC106292790	XM_013728444.1	GO:0005886(plasma membrane);GO:0008150(biological_process);GO:0009507(chloroplast)	NA	NA	NA	PREDICTED: uncharacterized membrane protein YuiD-like [Brassica oleracea var. oleracea]	NA	16.0442	17.553	18.2311	19.5439	23.0166	18.2505	18.6311	16.8862	21.0471	18.6311	16.8862	21.0471	16.0442	17.553	18.2311	19.5439	23.0166	18.2505	1.09138	0.126155	0.324834	0.439408	1.17332	0.230593	0.188892	0.297441	0.930167	-0.104438	0.679595	0.934746
106292792	NC_027752.1	11634503	11635955	-	LOC106292792	XM_013728445.1	GO:0003674(molecular_function);GO:0005575(cellular_component);GO:0008150(biological_process)	NA	NA	NA	PREDICTED: uncharacterized protein LOC106292792 [Brassica oleracea var. oleracea]	NA	2.87127	3.51098	4.30739	4.79589	4.53139	5.37726	4.15576	3.73848	3.68394	4.15576	3.73848	3.68394	2.87127	3.51098	4.30739	4.79589	4.53139	5.37726	1.08312	0.115195	0.521428	0.629086	1.37559	0.460049	0.0484022	0.0971641	0.787388	-0.344854	0.138466	0.547917
106292793	NC_027752.1	37793189	37794709	-	LOC106292793	XR_001260259.1	NA	NA	NA	NA	unnamed protein product [Brassica rapa]	NA	1.24983	2.01475	1.86326	4.20896	4.32786	4.8556	8.07367	7.09988	7.15984	8.07367	7.09988	7.15984	1.24983	2.01475	1.86326	4.20896	4.32786	4.8556	4.35532	2.12278	1.33654e-15	1.4525e-14	2.61171	1.38499	2.92039e-06	1.46219e-05	1.66761	0.737785	0.000163551	0.00606924
106292794	NC_027752.1	1701385	1704104	-	LOC106292794	XM_013728446.1	GO:0005506(iron ion binding);GO:0005783(endoplasmic reticulum);GO:0005789(endoplasmic reticulum membrane);GO:0007275(multicellular organism development);GO:0009686(gibberellin biosynthetic process);GO:0010268(brassinosteroid homeostasis);GO:0016021(integral component of membrane);GO:0016125(sterol metabolic process);GO:0016132(brassinosteroid biosynthetic process);GO:0019825(oxygen binding);GO:00…	00904(Diterpenoid biosynthesis)	K04123	EC:1.14.13.79	PREDICTED: ent-kaurenoic acid oxidase 1 [Brassica oleracea var. oleracea]	NA	1.72886	3.00759	2.57262	3.35548	3.13412	2.18219	2.98757	2.71299	2.39874	2.98757	2.71299	2.39874	1.72886	3.00759	2.57262	3.35548	3.13412	2.18219	1.10812	0.14811	0.492694	0.603119	1.18644	0.246641	0.404048	0.533954	0.933984	-0.0985302	0.819894	0.965946
106292795	NC_027752.1	964808	966046	-	LOC106292795	XM_013728447.1;XM_013728450.1;XM_013728449.1;XM_013728448.1	GO:0003779(actin binding);GO:0005634(nucleus);GO:0005774(vacuolar membrane);GO:0005856(cytoskeleton);GO:0031965(nuclear membrane);GO:0051015(actin filament binding);GO:0051015(actin filament binding)	NA	NA	NA	PREDICTED: protein NETWORKED 3A [Brassica oleracea var. oleracea]	NA	7.28795	9.35436	8.81571	4.90823	3.98277	3.99963	3.55081	3.23349	3.83275	3.55081	3.23349	3.83275	7.28795	9.35436	8.81571	4.90823	3.98277	3.99963	0.417042	-1.26174	3.47223e-08	1.95116e-07	0.506349	-0.981797	2.33027e-06	1.18464e-05	0.823625	-0.27994	0.309349	0.746597
106292796	NC_027752.1	7097724	7100722	+	LOC106292796	XM_013728451.1;XM_013728452.1;XM_013728453.1	GO:0003882(CDP-diacylglycerol-serine O-phosphatidyltransferase activity);GO:0005634(nucleus);GO:0005739(mitochondrion);GO:0005789(endoplasmic reticulum membrane);GO:0006659(phosphatidylserine biosynthetic process);GO:0006659(phosphatidylserine biosynthetic process)	00564(Glycerophospholipid metabolism);00564(Glycerophospholipid metabolism)	K08730	EC:2.7.8.29	PREDICTED: CDP-diacylglycerol--serine O-phosphatidyltransferase 1 [Brassica oleracea var. oleracea]	NA	23.0553	22.1115	22.2504	16.8897	15.6424	14.7624	13.3357	13.627	13.2267	13.3357	13.627	13.2267	23.0553	22.1115	22.2504	16.8897	15.6424	14.7624	0.59613	-0.7463	1.65548e-07	8.54591e-07	0.701518	-0.511448	9.36342e-05	0.000368013	0.849772	-0.234852	0.117392	0.511325
106292797	NC_027752.1	44457036	44458111	-	LOC106292797	XM_013728454.1	GO:0003674(molecular_function);GO:0008150(biological_process);GO:0016021(integral component of membrane)	00062(Fatty acid elongation)	K10249	EC:2.3.1.199	PREDICTED: elongation of fatty acids protein 3-like [Brassica oleracea var. oleracea]	NA	0.0001	0.057238	0.099945	0.10637	0.0001	0.04678	0.095312	0.0001	0.0001	0.095312	0.0001	0.0001	0.0001	0.057238	0.099945	0.10637	0.0001	0.04678	0.607262	-0.719609	1	1	0.974358	-0.0374757	1	1	0.623243	-0.682133	1	1
106292798	NC_027752.1	2299563	2301146	+	LOC106292798	XM_013728455.1	GO:0000981(RNA polymerase II transcription factor activity, sequence-specific DNA binding);GO:0001135(transcription factor activity, RNA polymerase II transcription factor recruiting);GO:0003677(DNA binding);GO:0003700(DNA binding transcription factor activity);GO:0005634(nucleus);GO:0006351(transcription, DNA-templated);GO:0006355(regulation of transcription, DNA-templated);GO:0006357(regulation…	NA	NA	NA	myb-related protein Myb4-like [Brassica napus]	NA	13.7342	13.2159	15.3333	20.5264	20.6838	16.1645	16.6509	16.1061	14.464	16.6509	16.1061	14.464	13.7342	13.2159	15.3333	20.5264	20.6838	16.1645	1.11678	0.159343	0.225749	0.328195	1.35691	0.440325	0.0109727	0.0270278	0.823031	-0.280982	0.0962062	0.465431
106292799	NC_027748.1	3518952	3520263	+	LOC106292799	XM_013728459.1	GO:0005739(mitochondrion);GO:0005750(mitochondrial respiratory chain complex III);GO:0005774(vacuolar membrane);GO:0006122(mitochondrial electron transport, ubiquinol to cytochrome c);GO:0008121(ubiquinol-cytochrome-c reductase activity);GO:0009536(plastid);GO:0016020(membrane)	00190(Oxidative phosphorylation)	K00417	NA	PREDICTED: cytochrome b-c1 complex subunit 7-1 [Brassica oleracea var. oleracea]	NA	59.2013	67.0611	65.4723	94.9715	96.5123	91.8392	90.765	89.7009	100.101	90.765	89.7009	100.101	59.2013	67.0611	65.4723	94.9715	96.5123	91.8392	1.46331	0.549234	8.24176e-06	3.40296e-05	1.47768	0.563336	1.80542e-05	7.99374e-05	0.990273	-0.0141021	0.797016	0.961664
106292800	NC_027752.1	7196873	7198485	-	LOC106292800	XM_013728456.1	GO:0000977(RNA polymerase II regulatory region sequence-specific DNA binding);GO:0005634(nucleus);GO:0006351(transcription, DNA-templated);GO:0016021(integral component of membrane);GO:0043565(sequence-specific DNA binding)	NA	NA	NA	uncharacterized protein LOC106363684, partial [Brassica napus]	NA	0.79443	0.430983	0.529392	0.879254	0.917296	0.425807	0.312623	0.483915	0.19587	0.312623	0.483915	0.19587	0.79443	0.430983	0.529392	0.879254	0.917296	0.425807	0.565537	-0.822305	1	1	1.26644	0.34078	0.51375	0.636802	0.446557	-1.16309	0.0173288	0.173665
106292801	NC_027752.1	42622872	42624445	+	LOC106292801	XM_013728457.1	GO:0005634(nucleus);GO:0005783(endoplasmic reticulum);GO:0005789(endoplasmic reticulum membrane);GO:0008150(biological_process);GO:0016021(integral component of membrane)	NA	NA	NA	PREDICTED: reticulon-like protein B16 [Brassica oleracea var. oleracea]	NA	18.4252	17.0095	14.5645	11.3593	12.0682	10.9895	11.9536	10.5912	12.319	11.9536	10.5912	12.319	18.4252	17.0095	14.5645	11.3593	12.0682	10.9895	0.697284	-0.520181	0.0064746	0.0155788	0.68835	-0.538787	0.00166776	0.00509223	1.01298	0.0186059	0.708297	0.941187
106292802	NC_027752.1	42969122	42970141	-	LOC106292802	XM_013728458.1	GO:0005509(calcium ion binding);GO:0005515(protein binding);GO:0005886(plasma membrane);GO:0050832(defense response to fungus)	04626(Plant-pathogen interaction)	K13448	NA	PREDICTED: probable calcium-binding protein CML36 [Brassica oleracea var. oleracea]	NA	1.26507	0.501031	0.950949	2.472	2.83172	2.00054	2.66799	1.50429	1.37846	2.66799	1.50429	1.37846	1.26507	0.501031	0.950949	2.472	2.83172	2.00054	2.04293	1.03064	0.0172092	0.036997	2.68831	1.4267	0.000465158	0.00159873	0.759933	-0.396056	0.308045	0.745543
106292803	NC_027752.1	35783150	35785248	+	LOC106292803	XM_013728460.1	GO:0003674(molecular_function);GO:0005634(nucleus);GO:0005829(cytosol);GO:0008150(biological_process)	NA	NA	NA	PREDICTED: proteasome assembly chaperone 2 [Brassica oleracea var. oleracea]	NA	10.3025	13.9354	14.288	10.3588	10.7599	10.9138	10.8687	10.3563	12.286	10.8687	10.3563	12.286	10.3025	13.9354	14.288	10.3588	10.7599	10.9138	0.869832	-0.201191	0.394572	0.510584	0.831453	-0.266293	0.129718	0.220762	1.04616	0.0651012	0.500483	0.864237
106292804	NC_027752.1	2916846	2917496	-	LOC106292804	XM_013728461.1	GO:0000786(nucleosome);GO:0003677(DNA binding);GO:0005634(nucleus);GO:0005794(Golgi apparatus);GO:0005829(cytosol);GO:0006334(nucleosome assembly);GO:0051276(chromosome organization)	NA	NA	NA	hypothetical protein BRADI_5g19358v3, partial [Brachypodium distachyon]	NA	99.5136	93.5778	101.065	95.1088	76.8286	84.1959	70.3767	60.0679	78.1984	70.3767	60.0679	78.1984	99.5136	93.5778	101.065	95.1088	76.8286	84.1959	0.709294	-0.495545	0.00136033	0.00382029	0.87074	-0.199687	0.11488	0.199714	0.814588	-0.295858	0.0524056	0.333571
106292805	NC_027752.1	7193446	7195504	-	LOC106292805	XM_013728462.1	GO:0003729(mRNA binding);GO:0003924(GTPase activity);GO:0005525(GTP binding);GO:0005737(cytoplasm);GO:0005786(signal recognition particle, endoplasmic reticulum targeting);GO:0005829(cytosol);GO:0006614(SRP-dependent cotranslational protein targeting to membrane);GO:0006617(SRP-dependent cotranslational protein targeting to membrane, signal sequence recognition);GO:0008312(7S RNA binding)	03060(Protein export)	K03106	EC:3.6.5.4	PREDICTED: signal recognition particle 54 kDa protein 3 [Brassica oleracea var. oleracea]	NA	6.72128	8.09776	6.29342	9.91106	9.36186	12.4913	12.1593	12.6766	9.97506	12.1593	12.6766	9.97506	6.72128	8.09776	6.29342	9.91106	9.36186	12.4913	1.64883	0.721446	6.73498e-05	0.000240216	1.50453	0.589308	0.00348143	0.00987705	1.09592	0.132138	0.292011	0.732325
106292806	NC_027752.1	46551161	46552103	+	LOC106292806	XM_013728463.1	GO:0003700(DNA binding transcription factor activity);GO:0005515(protein binding);GO:0005634(nucleus);GO:0006351(transcription, DNA-templated);GO:0006355(regulation of transcription, DNA-templated);GO:0006817(phosphate ion transport);GO:0008134(transcription factor binding);GO:0043565(sequence-specific DNA binding);GO:0044212(transcription regulatory region DNA binding)	NA	NA	NA	PREDICTED: probable WRKY transcription factor 45 [Brassica rapa]	NA	6.88602	10.0848	7.74656	15.623	21.0779	16.3083	19.7478	22.0856	24.9059	19.7478	22.0856	24.9059	6.88602	10.0848	7.74656	15.623	21.0779	16.3083	2.7001	1.43301	5.96727e-13	5.31562e-12	2.14461	1.10072	4.66803e-07	2.61236e-06	1.25901	0.332293	0.0214332	0.19891
106292807	NC_027752.1	46551075	46552166	-	LOC106292807	XR_001260260.1	GO:0003700(DNA binding transcription factor activity);GO:0005515(protein binding);GO:0005634(nucleus);GO:0006351(transcription, DNA-templated);GO:0006355(regulation of transcription, DNA-templated);GO:0006817(phosphate ion transport);GO:0008134(transcription factor binding);GO:0043565(sequence-specific DNA binding);GO:0044212(transcription regulatory region DNA binding)	NA	NA	NA	WRKY45 transcription factor [Brassica napus]	NA	1.57988	1.28576	2.00676	2.20229	2.82807	1.85444	2.45406	2.04111	1.8085	2.45406	2.04111	1.8085	1.57988	1.28576	2.00676	2.20229	2.82807	1.85444	1.29375	0.371558	0.278215	0.38789	1.41302	0.498783	0.195636	0.305826	0.915591	-0.127225	0.812361	0.964616
106292810	NC_027752.1	25533	26851	-	LOC106292810	XM_013728465.1;XM_013728464.1	GO:0005515(protein binding);GO:0005737(cytoplasm);GO:0009908(flower development);GO:0009908(flower development)	NA	NA	NA	PREDICTED: BTB/POZ domain-containing protein At1g01640 [Brassica oleracea var. oleracea]	NA	24.2521	24.9885	11.7501	19.8438	6.60388	20.5035	23.5153	22.4205	22.2436	23.5153	22.4205	22.2436	24.2521	24.9885	11.7501	19.8438	6.60388	20.5035	1.11787	0.160748	0.43613	0.550294	0.769811	-0.377425	0.270885	0.394133	1.45213	0.538172	0.0475255	0.314363
106292811	NC_027748.1	36172248	36174571	-	LOC106292811	XM_013728468.1;XM_013728475.1	NA	NA	NA	NA	unnamed protein product [Brassica oleracea];uncharacterized protein LOC106442499 [Brassica napus]	NA	2.15936	1.75187	1.73133	2.32494	3.27327	2.9554	2.70887	2.98326	2.45515	2.70887	2.98326	2.45515	2.15936	1.75187	1.73133	2.32494	3.27327	2.9554	1.4439	0.529968	0.0762419	0.133971	1.51591	0.600183	0.0656528	0.125754	0.952496	-0.0702153	0.906344	0.986849
106292812	NC_027752.1	2331295	2332786	-	LOC106292812	XM_013728466.1;XM_013728467.1	GO:0003674(molecular_function);GO:0005739(mitochondrion);GO:0008150(biological_process);GO:0042170(plastid membrane);GO:0042170(plastid membrane)	NA	NA	NA	PREDICTED: pentatricopeptide repeat-containing protein At1g06270 [Brassica oleracea var. oleracea]	NA	2.90639	3.78592	2.72672	2.85844	2.77058	2.7329	3.38968	3.24242	3.06806	3.38968	3.24242	3.06806	2.90639	3.78592	2.72672	2.85844	2.77058	2.7329	1.02985	0.0424306	0.748487	0.820208	0.887769	-0.171744	0.464165	0.590745	1.16004	0.214175	0.252894	0.693777
106292813	NC_027752.1	12406101	12407608	-	LOC106292813	XR_001260261.1;XR_001260262.1	GO:0005887(integral component of plasma membrane);GO:0008553(proton-exporting ATPase activity, phosphorylative mechanism);GO:0043231(intracellular membrane-bounded organelle);GO:0051453(regulation of intracellular pH);GO:1902600(proton transmembrane transport);GO:0000287(magnesium ion binding);GO:0005524(ATP binding);GO:0005886(plasma membrane);GO:0006754(ATP biosynthetic process);GO:0009506(plas…	00190(Oxidative phosphorylation);00190(Oxidative phosphorylation)	K01535	EC:3.6.3.6	unnamed protein product [Brassica oleracea]	NA	4.21144	3.98983	5.13246	4.49627	3.88669	3.83703	4.29947	4.22218	3.43828	4.29947	4.22218	3.43828	4.21144	3.98983	5.13246	4.49627	3.88669	3.83703	0.896967	-0.156872	0.609086	0.706271	0.916472	-0.125838	0.528111	0.650441	0.978718	-0.0310346	0.97021	0.99797
106292814	NC_027752.1	4861081	4862329	+	LOC106292814	XM_013728469.1	GO:0003674(molecular_function);GO:0005576(extracellular region);GO:0008150(biological_process);GO:0016021(integral component of membrane)	NA	NA	NA	BnaC05g08790D [Brassica napus]	NA	18.0367	21.2243	18.4081	27.0127	23.6071	23.056	28.8293	23.2203	26.2872	28.8293	23.2203	26.2872	18.0367	21.2243	18.4081	27.0127	23.6071	23.056	1.35838	0.44189	0.00362023	0.00926567	1.27756	0.353393	0.0342641	0.0725712	1.06326	0.0884969	0.342245	0.771985
106292815	NC_027752.1	29577365	29579009	+	LOC106292815	XM_013728470.1	GO:0005737(cytoplasm);GO:0009807(lignan biosynthetic process);GO:0010283(pinoresinol reductase activity);GO:0055114(oxidation-reduction process)	NA	NA	NA	PREDICTED: pinoresinol reductase 1 [Brassica oleracea var. oleracea]	NA	13.3091	9.82056	9.11268	96.6842	93.1789	104.849	122.728	96.0281	96.3133	122.728	96.0281	96.3133	13.3091	9.82056	9.11268	96.6842	93.1789	104.849	9.77192	3.28864	1.59833e-72	2.30947e-70	9.14052	3.19228	2.95626e-72	6.27992e-70	1.06908	0.0963649	0.242006	0.682933
106292816	NC_027752.1	29187052	29189084	+	LOC106292816	XM_013728471.1	GO:0005739(mitochondrion);GO:0005743(mitochondrial inner membrane);GO:0009916(alternative oxidase activity);GO:0016021(integral component of membrane);GO:0046872(metal ion binding);GO:0055114(oxidation-reduction process);GO:0070469(respiratory chain);GO:0102721(ubiquinol:oxygen oxidoreductase activity)	NA	NA	NA	PREDICTED: ubiquinol oxidase 3, mitochondrial [Brassica oleracea var. oleracea]	NA	34.8319	36.056	30.2441	34.6482	51.3315	45.8795	55.0131	50.6546	64.3257	55.0131	50.6546	64.3257	34.8319	36.056	30.2441	34.6482	51.3315	45.8795	1.68091	0.749239	1.02066e-07	5.41226e-07	1.30383	0.382759	0.028123	0.0612753	1.2892	0.36648	0.00849313	0.110112
[truncated: 52,379 more rows]
