# Supplementary material for: BoPEP4, a C-Terminally Encoded Plant Elicitor Peptide from Broccoli, Plays a Role in Salinity Stress Tolerance
Source: Int J Mol Sci. 2022 Mar 13;23(6):3090. doi: 10.3390/ijms23063090 (PMC8952307; doi:10.3390/ijms23063090)
Supplement: Supplementary file 1 [file ijms-23-03090-s001.zip › Table S5 Expression of the genes associated with auxin metabolism, transport, perception, and signaling in CR,NR and PR.xlsx]

## Sheet: Auxin
Supplementary Table S5 Expression of the genes associated with auxin metabolism, transport, perception, and signaling in CR, NR and PR
	AGI code	Gene name	NR / CR			PR /CR			PR/NR
			Log2 fold change	adjusted p-value		Log2 fold change	adjusted p-value		Log2 fold change	adjusted p-value
Biosynthesis
	LOC106299425	TAA1	-1.42601	2.08213e-05		-2.23889	1.01827e-06		-0.81288	0.105914
	LOC106294041	TAR1	9.11012	1		10.0444	1		0.93424	1
	LOC106325109	TAR2	-2.75687	2.29162e-42		-3.41334	1.85853e-42		-0.656467	0.0606505
	LOC106299105	TAR3	0.671231	0.00665554		0.777462	0.000654793		0.106231	0.498942
	LOC106307249	TAR4	0.436043	0.168454		1.14841	4.7819e-05		0.712369	0.00299377
	LOC106300234	YUCCA1	1.43444	0.0136979		1.0935	0.0668919		-0.34094	0.465531
	LOC106293980	FMO1	-3.51771	3.75342e-09		-2.91163	1.82059e-07		0.606078	1
	LOC106306966	MFB13.9	-1.41702	1.95495e-21		-1.42087	8.16845e-20		-0.00384675	0.805114
	LOC106307926	T28K15.7	1.703	1.80216e-16		2.4073	2.52116e-46		0.704299	1.21251e-07
	LOC106310789	YUCCA3	-0.373647	0.21353		-1.19463	0.00234129		-0.820981	0.0239865
	LOC106313990	YUCCA6-like	-3.14763	6.12249e-29		-3.10822	1.48416e-23		0.0394094	0.77701
	LOC106315800	MXM12.4	-2.43901	4.44095e-23		-3.40036	1.41279e-34		-0.961348	0.00561666
	LOC106328282	YUCCA8	-0.774558	0.0173772		-1.68674	1.15142e-05		-0.912177	0.0253222
	LOC106343813	F10M23.170	4.65931	9.1607e-66		5.45539	4.87438e-99		0.796083	2.39848e-08
	LOC106311141	FMO1	1.48742	1		3.89155	4.59578e-16		2.40413	0.000302174
	LOC106325507	MXM12.4	-2.38025	1.47485e-21		-3.85548	2.9054e-30		-1.47523	0.000704695
	LOC106334045	YUCCA1	10.888	1		8.71633	1		-2.17165	1
	LOC106322981	YUCCA6-like	-0.189972	0.591028		0.260216	0.360378		0.450188	0.0686405
	LOC106293797	YUCCA3	-1.1876	0.00067228		-2.39157	4.52638e-08		-1.20397	0.00801481
	LOC106316934	YUCCA4	2.38888	1		1.70789	1		-0.680998	1
	LOC106304772	YUCCA5	-2.04498	3.75705e-15		-2.84155	3.7436e-25		-0.796563	0.028401
	LOC106302128	YUCCA6	-0.301226	0.341492		-0.20516	0.661213		0.0960661	0.613453
	LOC106341046	YUCCA7	-8.39378	1		-8.39378	1		0	1
	LOC106343643	YUCCA8	-0.271511	0.455444		-1.46126	0.00133584		-1.18975	0.00838296
	LOC106310829	YUCCA9	10.4811	1		8.14321	1		-2.33793	1
	LOC106299667	YUCCA10	0	1		0	1		0	1
	LOC106294414	YUCCA11	-8.93247	1		-8.93247	1		0	1
	LOC106301717	CYP79B2	-1.45449	4.75208e-05		-1.11724	0.00284064		0.337248	0.0067981
	LOC106337668	CYP79B3	-3.92944	3.57129e-31		-2.88001	5.72986e-21		1.04943	0.000214406
	LOC106328873	CYP71A13	-6.01056	1		2.16957	1		8.18012	1
Catabolism
	LOC106315388	GH3.1	-0.605255	0.0561097		-1.65331	1.88777e-05		-1.04806	0.00443401
	LOC106337636	GH3.9	1.02591	2.71425e-05		0.312696	0.203018		-0.713213	0.00257337
	LOC106310473	GH3.3	3.1306	1		4.10374	0.000105073		0.973131	0.0581596
	LOC106318966	GH3.5	-2.32992	7.29006e-09		-3.21939	5.17673e-11		-0.889476	0.0250376
	LOC106334703	GH3.17	0.87931	9.42658e-08		1.02033	6.66523e-12		0.14102	0.122901
	LOC106329530	GH3.6	0.762545	0.0289538		-0.648645	0.153982		-1.41119	0.000163907
	LOC106326181	GH3.2/YDK1	0.853057	0.000138873		-0.389249	0.18768		-1.24231	3.67488e-09
	LOC106301442	GH3.5/WES1	1.81822	5.45512e-11		1.06352	0.000290898		-0.754691	0.00302752
	LOC106322780	GH3.6	0.591024	0.0148592		-0.560443	0.0387017		-1.15147	1.65136e-08
	LOC106302095	GH3.17	1.37298	2.75004e-11		1.20286	9.79685e-10		-0.170119	0.216441
	LOC106312180	CYP83B1/SUR2	-0.857085	5.07623e-08		-0.875904	1.54195e-06		-0.0188184	0.844639
	LOC106306752	SUR1	-0.51458	0.000304693		-0.335673	0.104472		0.178907	0.156825
Transport
	LOC106337189	ABCB4	-0.39415	0.0594253		-0.287694	0.179998		0.106456	0.481871
	LOC106305741	ABCB19	-0.255385	0.0563879		-0.726848	4.50825e-07		-0.471463	6.09963e-05
	LOC106334229	MIN7	0.0260955	0.900416		-0.0967024	0.640089		-0.122798	0.396487
	LOC106318448	LAX1	-0.600033	0.113105		-0.302965	0.472169		0.297068	0.368598
	LOC106342976	AUX1	-0.962431	3.29785e-09		-1.36919	1.74336e-13		-0.406755	0.028358
	LOC106298569	LAX3	-3.21887	3.60677e-63		-3.94767	7.41892e-69		-0.728796	0.00662908
	LOC106332269	LAX2	-1.64476	0.00174404		-1.41347	0.000596682		0.231287	1
	LOC106312427	LAX2	-0.0114149	0.903806		-1.18324	1.68085e-06		-1.17182	4.64774e-07
	LOC106328212	AUX1-like	0.547741	0.0267705		1.45673	2.95431e-11		0.908991	1.53581e-06
	LOC106315804	AXR4	-0.246979	0.0740104		-0.316323	0.0462199		-0.0693435	0.837608
	LOC106325793	PIN2	-0.960046	7.31075e-06		-1.90297	1.0259e-15		-0.942922	0.000288052
	LOC106300313	PDR9	0.930567	1.83355e-09		0.68276	2.99951e-06		-0.247807	0.0420051
	LOC106298839	PEN3	-0.0908202	0.481127		-0.139147	0.514929		-0.0483266	0.9581
	LOC106322544	PIN1	-0.0846633	0.52885		-0.165541	0.425957		-0.0808776	0.767076
	LOC106300203	PIN3	-0.704148	2.18796e-05		-1.2908	3.85657e-09		-0.586653	0.00840501
	LOC106327550	PIN4	-0.0897989	0.594419		-0.754103	0.00028555		-0.664304	0.000921096
	LOC106297022	PIN6	0.713456	0.00181419		-0.739733	0.0117867		-1.45319	9.22611e-09
	LOC106307072	PIN7	0.0412946	0.917663		-0.382901	0.190446		-0.424195	0.0942955
Perception
	LOC106296417	TIR1	1.0379	4.40466e-07		0.840534	1.94451e-05		-0.197362	0.336232
	LOC106336038	AFB1	1.14476	2.75299e-17		0.954737	1.28006e-12		-0.190021	0.184432
	LOC106319592	AFB2	-0.186696	0.205456		-0.234166	0.229243		-0.0474705	0.984882
	LOC106312128	AFB3	-0.286828	0.0427191		-0.622933	7.11041e-05		-0.336105	0.0170785
Signaling
	LOC106328771	AZF2	0.637558	0.000563182		0.54906	0.00379993		-0.0884977	0.759255
	LOC106309644	IAA17/AXR3	-1.34228	2.28209e-22		-1.32038	1.94125e-16		0.0218996	0.6953
	LOC106339382	IAA13	-0.772141	1.1603e-06		-1.07574	2.68838e-10		-0.303597	0.100675
	LOC106308165	IAA14/SLR	-1.33127	6.64033e-11		-2.194	6.45384e-17		-0.862729	0.00120948
	LOC106293333	IAA3/SHY2	-6.70715	3.05864e-26		-15.0312	1.19618e-33		-8.324	1
	LOC106340904	IAA30	0.597983	0.152503		-0.233827	0.66212		-0.831809	0.0408051
	LOC106327001	ARF7/NPH4	0.102378	0.496912		0.0537819	0.478097		-0.0485965	0.942639
	LOC106313751	IAA9	-1.06959	3.91363e-11		-0.977154	3.1542e-09		0.0924343	0.378626
	LOC106292592	IAA17-like	-2.39125	1.17097e-47		-2.55004	6.80118e-49		-0.158798	0.588647
	LOC106292845	IAA12	-1.02691	0.00143751		-1.90641	2.36919e-09		-0.879494	0.0193672
	LOC106293006	IAA19-like	-1.40513	3.55769e-05		-2.71301	4.96484e-12		-1.30787	1
	LOC106295754	IAA10	-1.58002	1.64534e-18		-2.16023	1.0763e-23		-0.580214	0.0175827
	LOC106299418	IAA15	2.59132	2.87268e-22		2.62286	8.85631e-21		0.0315355	0.722029
	LOC106303757	IAA28	-0.868882	2.25687e-07		-1.48198	3.2055e-12		-0.613095	0.00615201
	LOC106307715	IAA17/AXR3	-2.49612	7.56928e-53		-2.49932	2.42636e-51		-0.00320248	0.819667
	LOC106308095	IAA12-like	-0.993518	0.000157547		-1.19222	0.000174554		-0.198707	0.636584
	LOC106309832	IAA1	-2.49487	1.80055e-06		-3.08849	4.4473e-06		-0.593628	1
	LOC106311788	IAA3-like	-2.99315	3.26131e-19		-4.52301	1.51925e-28		-1.52985	1
	LOC106313340	IAA4	-1.32009	8.58798e-20		-1.83424	8.78187e-33		-0.514151	0.00168829
	LOC106316500	IAA28-like	-0.241865	0.564176		-1.23695	0.013648		-0.995084	0.0117321
	LOC106322655	IAA16-like	-0.566678	0.000209024		-1.35873	1.22984e-12		-0.792049	3.86137e-06
	LOC106325843	IAA7-like	-0.925862	0.00816682		-1.53674	0.000414828		-0.610875	0.204068
	LOC106328257	IAA13-like	-1.52957	1.03855e-14		-2.32385	2.71752e-15		-0.794272	0.0115627
	LOC106343730	IAA7	-2.33597	1.06948e-27		-1.897	3.00451e-20		0.438971	0.0620633
	LOC106293218	IAA19-like	-2.84616	2.53433e-28		-3.90886	1.48628e-43		-1.0627	0.0042719
	LOC106329361	IAA19	-3.90952	2.28578e-20		-5.91926	1.26692e-24		-2.00974	0.000772828
	LOC106331407	IAA26-like	0.564157	0.00620115		1.58452	2.00605e-18		1.02037	7.27171e-13
	LOC106341993	IAA2-like	-2.02845	2.65257e-21		-3.21259	2.79129e-31		-1.18414	0.000166097
	LOC106305074	SAUR15	0	1		0	1		0	1
	LOC106342031	SAUR16	-0.20429	1		-0.182106	1		0.0221838	1
	LOC106343417	SAUR62	-8.14753	1		-8.14753	1		0	1
	LOC106332546	SAUR65	-1.61855	1		-2.11556	1		-0.497011	1
	LOC106327767	SAUR19	0	1		0	1		0	1
	LOC106315413	SAUR20	-10.0663	1		-10.0663	1		0	1
	LOC106327764	SAUR23	-9.5286	1		-9.5286	1		0	1
	LOC106327404	SAUR26	-10.4873	1		-10.4873	1		0	1
	LOC106292960	SAUR72	-1.84232	3.40208e-12		-1.01689	2.00624e-05		0.825438	0.00331116
	LOC106294650	SAUR50	-1.76592	6.56351e-05		-3.22685	8.56735e-06		-1.46092	1
	LOC106295827	SAUR36	-2.59559	1.79733e-28		-3.4387	3.82618e-31		-0.843118	0.00729641
	LOC106298873	SAUR51	1.97349	1.07034e-07		1.33984	0.000545714		-0.633648	0.0622703
	LOC106298986	SAUR52	-1.40995	7.34312e-05		-1.49053	5.54359e-05		-0.0805776	1
	LOC106304638	SAUR10	1.29146	2.16287e-05		1.35818	3.89746e-06		0.0667159	0.665774
	LOC106304685	SAUR22-like	-1.70796	2.23111e-10		-1.34516	2.50711e-06		0.362804	0.172882
	LOC106305103	SAUR20-like	-2.01354	0.000178472		-2.40263	6.84747e-08		-0.389092	1
	LOC106310049	SAUR36-like	0.979195	5.39702e-05		1.13038	1.10247e-06		0.151185	0.174086
	LOC106310582	SAUR11	-3.80817	1.84295e-11		-2.34126	2.33126e-06		1.46691	1
	LOC106312894	SAUR32	-1.08881	6.38077e-08		-1.41517	1.22988e-09		-0.326366	0.169821
	LOC106312908	SAUR44	-0.859077	0.00198523		-1.21729	0.000169507		-0.358216	0.3481
	LOC106317024	SAUR36-like	-1.47356	0.000163635		-1.7023	0.00130251		-0.228742	1
	LOC106317250	SAUR22	-0.886013	2.72388e-05		-1.57135	2.05227e-11		-0.685339	0.0042265
	LOC106332370	SAUR72-like	-1.61026	1.32475e-12		-1.22947	9.8037e-07		0.380788	0.110168
	LOC106332486	SAUR24-like	-1.7462	1.75867e-08		-1.73788	2.80099e-07		0.00831178	0.90255
	LOC106332813	SAUR8	1.16491	6.67207e-05		1.38151	3.0099e-06		0.216605	0.318916
	LOC106333648	SAUR72-like	2.43787	4.04325e-25		2.77009	2.68303e-36		0.332221	0.027201
	LOC106337670	SAUR71	-4.247	2.94439e-13		-3.39087	1.02575e-08		0.85613	1
	LOC106340297	SAUR32-like	-1.48945	5.21163e-09		-1.1698	1.16632e-05		0.319644	0.209923
	LOC106341436	SAUR5	-2.25433	2.15966e-14		-3.25567	3.3291e-29		-1.00135	0.0155878
Expression data was derived from the analyzed RNA-seq data in Supplementary Table S5. Values of significant changes (adjusted p-value < 0.05) are shown in bold.
