# Supplementary material for: BoPEP4, a C-Terminally Encoded Plant Elicitor Peptide from Broccoli, Plays a Role in Salinity Stress Tolerance
Source: Int J Mol Sci. 2022 Mar 13;23(6):3090. doi: 10.3390/ijms23063090 (PMC8952307; doi:10.3390/ijms23063090)
Supplement: Supplementary file 1 [file ijms-23-03090-s001.zip › Table S6 Expression of the genes associated with ABA metabolism, transport, perception, and signaling in CR,NR and PR.xlsx]

## Sheet: ABA
Supplementary Table S6 Expression of the genes associated with ABA metabolism, transport, perception, and signaling in CR,NR and PR
	AGI code	Gene name	NR / CR			PR /CR			PR/NR
			Log2 fold change	adjusted p-value		Log2 fold change	adjusted p-value		Log2 fold change	adjusted p-value
Biosynthesis
	LOC106306069	ABA1/ZEP	0.255717	0.0563477		0.277997	0.0125593		0.02228	0.532266
	LOC106325003	ABA4	-0.38429	0.0177515		-0.399972	0.0269024		-0.0156814	0.854015
	LOC106304727	NCED2	2.4428	1		3.62012	4.24124e-09		1.17732	0.00388673
	LOC106329010	NCED3	-2.03014	1.12635e-12		-2.92292	6.71727e-28		-0.892782	0.00101995
	LOC106293405	NCED5	-0.571088	1		-9.47982	1		-8.90873	1
	LOC106305032	NCED6	2.06751	1		0.281243	1		-1.78626	1
	LOC106299768	NCED9	-1.31462	0.00013847		-2.11877	7.85719e-09		-0.804147	0.0215919
	LOC106300040	ABA2	0.120707	0.502474		0.0945207	0.402238		-0.0261859	0.905264
	LOC106341984	AAO3	0.367224	0.0875157		0.0710194	0.614875		-0.296205	0.10359
	LOC106295608	ABA3	0.503849	0.00281878		0.58797	0.000197479		0.0841203	0.361773
Catabolism
	LOC106295038	UGT71C5	0.546714	0.000183197		0.5588	1.07093e-05		0.0120856	0.656419
	LOC106292717	UGT76C2	-3.25859	1.19593e-21		-6.48333	6.91218e-34		-3.22475	1.4148e-07
	LOC106294846	UGT74B1	-1.27151	3.8583e-11		-1.12309	2.70083e-09		0.148421	0.182588
	LOC106310844	UGT76E4	-1.75967	0.000476873		-2.9108	0.000604694		-1.15113	1
	LOC106312877	UGT76C5	-0.95103	2.58521e-07		-1.42414	1.64298e-12		-0.47311	0.0190498
	LOC106312877	UGT76C4	-0.906098	0.000608563		-2.67595	1.42152e-17		-1.76985	2.95397e-08
	LOC106316160	UGT76E2	-0.357188	0.298258		-1.35736	0.0184142		-1.00017	0.0697823
	LOC106316599	UGT76C4-like	-1.52763	2.16604e-07		-1.67167	3.23996e-07		-0.144032	0.795506
	LOC106316599	UGT76C5-like	-2.85298	3.22878e-06		-3.67074	5.61334e-08		-0.817754	1
	LOC106316599	UGT76C3-like	-3.4197	7.35848e-15		-6.69784	9.24981e-28		-3.27814	1
	LOC106300270	UGT76F1	1.19899	0.000208936		1.05228	0.00215357		-0.146715	0.718839
	LOC106301431	CYP707A1	1.70231	2.12959e-21		1.96225	1.38923e-32		0.259943	0.0157342
	LOC106337621	CYP707A2	2.08181	2.55226e-06		1.89306	8.1203e-06		-0.188755	0.659182
	LOC106319075	CYP707A3	-1.59135	2.81769e-13		-1.47317	1.00813e-12		0.118182	0.527212
	LOC106344046	CYP707A4	5.48481	1		5.13789	1		-0.346915	1
	LOC106300718	BG1	-0.484708	0.0857139		-0.157851	0.658876		0.326858	0.201082
Transport
	LOC106300152	AIT1	-0.572991	0.000475315		-0.548975	0.00151015		0.0240155	0.578554
	LOC106325550	DTX50	-2.16625	9.79792e-24		-2.30931	1.771e-28		-0.143062	0.661939
	LOC106300716	ABCG25	-0.0731957	0.623226		-0.283639	0.157961		-0.210443	0.248845
	LOC106295053	ABCG40	-1.6864	2.58451e-14		-1.24081	1.38824e-06		0.445591	0.0059458
Perception
	LOC106305724	PYR1/RCAR11	0.881868	0.0121397		0.869511	0.00847595		-0.0123577	0.803322
	LOC106313713	PYL8-like	-0.854968	0.000361848		-1.66541	6.0125e-11		-0.810437	0.00496648
	LOC106329437	PYL6-like	-7.20205	7.56367e-107		-6.95305	3.64055e-98		0.249	1
	LOC106337270	PYL4-like	-2.04216	1.73003e-44		-2.59504	3.95726e-47		-0.552879	0.00819324
	LOC106301784	PYL1/RCAR12	-0.615966	0.00172839		-0.870918	7.82017e-05		-0.254952	0.322985
	LOC106310517	PYL2/RCAR14	0.0340402	0.95261		-0.721797	0.106757		-0.755837	0.0743215
	LOC106326519	PYL3/RCAR13	1.48454	1		-0.735183	1		-2.21972	1
	LOC106337270	PYL4/RCAR10	-2.40352	6.7434e-40		-2.92443	3.39513e-79		-0.520913	0.0235629
	LOC106331651	PYL5/RCAR8	-3.67295	5.43726e-92		-4.29297	5.68051e-154		-0.620013	0.00801739
	LOC106329437	PYL6/RCAR9	-3.23504	1.55148e-48		-3.67006	7.56114e-42		-0.435023	0.24215
	LOC106334806	PYL7/RCAR2	0.179444	0.411361		-0.66976	0.0013437		-0.849204	0.000197976
	LOC106313713	PYL8/RCAR3	-0.608171	6.90119e-05		-1.09235	1.02461e-08		-0.484181	0.00503128
	LOC106292768	PYL9/RCAR1	-0.231538	0.217843		-0.582578	0.00487683		-0.35104	0.0773032
	LOC106325284	PYL10/RCAR4	-3.60996	1.36691e-07		-5.31614	4.7528e-12		-1.70618	1
	LOC106305202	PYL12/RCAR6	-0.793384	0.107405		-2.51067	1.33578e-05		-1.71729	1
	LOC106300175	PYL13/RCAR7	1.77605	1		1.32958	1		-0.44647	1
Signaling
	LOC106311942	ABI1	0.600376	0.000134871		0.31615	0.00585828		-0.284226	0.051648
	LOC106313091	ABI2	-0.234944	0.178383		-0.502042	0.0061784		-0.267098	0.103222
	LOC106300535	HAB1	0.375461	0.00430538		0.448152	0.000106808		0.0726911	0.256308
	LOC106295547	HAB2	0.525548	9.36089e-05		0.309306	0.0100091		-0.216242	0.121395
	LOC106320510	AHG1	3.72874	1		3.75761	1		0.0288705	1
	LOC106295669	AHG3/PP2CA	0.767065	0.000437536		0.887257	1.75584e-05		0.120192	0.176726
	LOC106313881	HAI1	2.13461	1.33846e-09		1.89863	8.86718e-09		-0.235988	0.227398
	LOC106308242	HAI2	2.0093	5.56261e-17		1.62528	1.89455e-14		-0.384023	0.0325863
	LOC106340613	HAI3	3.70158	1.81962e-68		3.68424	9.24676e-80		-0.0173387	0.903083
	LOC106307041	SRK2D/SnRK2.2	0.877173	4.90926e-10		0.645825	3.0999e-07		-0.231348	0.0882999
	LOC106342708	SRK2E/SnRK2.6/OST1	-1.20222	8.02453e-05		-1.53277	1.30489e-06		-0.330548	0.398064
	LOC106307035	SRK2I/SnRK2.3	0.100812	0.512817		-0.0652187	0.842064		-0.16603	0.260843
	LOC106293678	K1O13.5	2.29381	2.12353e-06		1.7713	3.63403e-05		-0.522506	0.239574
	LOC106305897	BSK2	-0.68319	0.000326802		-1.33132	4.02276e-12		-0.648132	0.00085501
	LOC106326026	F1M20.4	-2.34118	9.08265e-08		-1.99621	2.86549e-06		0.344971	1
	LOC106337064	F27D4.14	-1.79732	5.50157e-08		-2.22013	1.74392e-10		-0.422818	0.363299
	LOC106300263	ABF1	0.0859618	0.623253		-0.367271	0.0414372		-0.453232	0.00388569
	LOC106306984	ABF3	0.955357	2.2396e-08		0.536566	0.00175336		-0.418791	0.00236465
	LOC106300554	AREB1/ABF2	-0.147823	0.40608		-0.736537	0.00141839		-0.588714	0.00447319
	LOC106295118	AREB2/ABF4	0.272911	0.0703701		0.280924	0.027462		0.00801342	0.68475
Expression data was derived from the analyzed RNA-seq data in Supplementary Table S5. Values of significant changes (adjusted p-value < 0.05) are shown in bold.
