# Supplementary material for: BoPEP4, a C-Terminally Encoded Plant Elicitor Peptide from Broccoli, Plays a Role in Salinity Stress Tolerance
Source: Int J Mol Sci. 2022 Mar 13;23(6):3090. doi: 10.3390/ijms23063090 (PMC8952307; doi:10.3390/ijms23063090)
Supplement: Supplementary file 1 [file ijms-23-03090-s001.zip › Table S7 Expression of the genes associated with wax metabolism, transport, perception, and signaling in CR,NR and PR.xlsx]

## Sheet: WAX
Supplementary Table S7 Expression of the genes associated with cutin and suberin biosynthesis,wax biosynthesis and fatty acid biosynthesis in CR,NR and PR
	AGI code	Gene name	NR / CR			PR /CR			PR/NR
			Log2 fold change	adjusted p-value		Log2 fold change	adjusted p-value		Log2 fold change	adjusted p-value
Cutin and suberin biosynthesis
	LOC106325857	CYP86A1	-1.25718	8.44776e-19		-1.09521	1.063e-11		0.161967	0.173445
	LOC106332387	CYP86A1	-1.7099	4.25181e-36		-1.67793	1.25415e-32		0.0319687	0.516156
	LOC106318020	CYP86A2	-0.500738	0.000172179		-0.65955	1.0341e-05		-0.158812	0.356371
	LOC106327264	CYP86A2-like	-0.660734	0.000226481		-1.01991	3.86795e-07		-0.359175	0.107417
	LOC106311525	CYP86A4	0.0723181	0.85533		0.123027	0.618274		0.0507088	0.75385
	LOC106295656	CYP86A4-like	-0.928786	1.4889e-07		-1.08941	1.11724e-08		-0.160622	0.532616
	LOC106341840	CYP86A8	0.0842972	0.679116		-0.281265	0.157318		-0.365562	0.0306124
	LOC106304140	CYP86B1	-2.14311	5.93024e-52		-2.15055	1.72678e-43		-0.00743489	0.822637
	LOC106324636	CYP86B1-like	-2.06131	7.97553e-21		-2.05979	8.95492e-19		0.00151751	0.860252
	LOC106299122	CYP704B1	6.56255	1		0	1		-6.56255	1
	LOC106301010	HOTHEAD	1.32112	0.000122045		0.758181	0.0132544		-0.562943	0.103004
	LOC106322500	HOTHEAD-like	1.17286	1		0.843623	1		-0.329238	1
	LOC106307991	POX1	1.37267	0.000701902		1.5513	0.00015877		0.178627	0.433738
	LOC106317253	POX2	0	1		0	1		0	1
	LOC106304957	POX2-like	7.29658	1		0	1		-7.29658	1
	LOC106335792	POX3	5.31266	7.36142e-49		3.96739	2.69805e-18		-1.34527	2.24407e-10
	LOC106336796	POX3	1.42433	8.93055e-09		1.14959	1.3024e-06		-0.274744	0.0681323
	LOC106342621	POX3	3.2664	1.25514e-97		3.25347	5.81801e-96		-0.012932	0.792948
	LOC106298549	POX4	-0.695628	2.37379e-06		-1.04639	7.21611e-11		-0.350761	0.0321914
	LOC106325231	POX4	-1.48247	9.62708e-23		-1.93886	8.43788e-42		-0.456393	0.000714919
	LOC106306048	POX7	8.03661	1		0	1		-8.03661	1
	LOC106307830	CYP77A3	-1.41007	0.000103811		-1.4711	0.000725146		-0.061026	0.954771
	LOC106310015	CYP77A3-like	0.576294	0.18809		0.0112041	0.935561		-0.56509	0.214732
	LOC106343906	CYP77A4	0.560766	0.0363254		1.04238	2.28116e-05		0.481616	0.0175608
	LOC106332027	CYP77A4-like	-0.329139	0.323248		-0.0651124	0.949741		0.264027	0.304604
Wax biosynthesis
	lOC106337750	CER1-like	-3.21137	5.15784e-08		-3.21503	1.34323e-13		-0.00365424	1
	lOC106339989	CER1-like	-2.47846	5.23295e-08		-2.67823	1.13943e-11		-0.199766	1
	lOC106342430	CER1-like	0.00628417	0.990383		-0.208986	0.670094		-0.21527	0.610523
	lOC106313810	MAH1-like	-2.37668	2.60515e-05		-2.46979	1.6191e-06		-0.0931102	1
	lOC106313423	AlcFAR1	-1.19677	2.89866e-10		-0.823636	2.37502e-05		0.373136	0.0034065
	lOC106325191	AlcFAR1-like	3.01771	4.017e-21		3.15037	1.30687e-21		0.132658	0.458873
	lOC106293620	AlcFAR2	0	1		0	1		0	1
	lOC106294554	AlcFAR2-like	8.95621	1		8.90716	1		-0.0490505	1
	lOC106304774	AlcFAR3	12.3479	3.47936e-20		12.9214	4.66935e-20		0.573534	0.157851
	lOC106328673	AlcFAR3-like	3.92659	1.92435e-09		3.45623	1.38942e-07		-0.470361	0.285106
	lOC106332116	AlcFAR4	-0.515356	0.0001361		-0.739917	2.9503e-06		-0.224561	0.196542
	lOC106332677	AlcFAR5	-0.7474	1.6335e-05		-0.87021	6.13186e-06		-0.12281	0.553084
	lOC106297107	AlcFAR6	-2.25735	3.36105e-07		-4.82111	7.55886e-13		-2.56376	1
	lOC106307175	AlcFAR6	0	1		0	1		0	1
	lOC106307177	AlcFAR6-like	-0.479021	0.363864		-2.08817	0.000501401		-1.60915	0.000954051
	lOC106329460	AlcFAR7	2.12526	1		2.43206	6.6743e-06		0.306808	0.394236
	lOC106300527	WSD1	2.43572	8.47441e-22		2.1836	7.98792e-19		-0.252121	0.203502
Fatty acid biosynthesis
	LOC106294572	KCS1	-1.49485	2.11782e-18		-1.82468	1.38241e-18		-0.329826	0.20065
	LOC106307157	KCS3-like	2.02341	3.89408e-22		1.57715	3.88273e-13		-0.446264	0.0116573
	LOC106300729	KCS6	2.34898	8.06072e-12		1.57133	1.54978e-05		-0.77765	0.00458861
	LOC106301250	KCS15	1.52632	3.99957e-08		1.4709	2.5577e-08		-0.0554253	0.955873
	LOC106295733	KCS17	-2.17064	2.50481e-51		-2.71015	5.77793e-44		-0.53951	0.01086
	LOC106300225	KCR1	-1.13878	4.08362e-16		-1.23162	2.02199e-17		-0.092837	0.692185
	LOC106313385	ECR	0.985467	6.58755e-11		1.09405	2.51696e-14		0.108585	0.189243
	LOC106312603	ECR-like	-0.978544	9.69411e-15		-1.16749	1.84897e-18		-0.188942	0.19071
	LOC106328375	ACT	-1.10503	7.0885e-10		-0.946753	1.22101e-06		0.158279	0.195999
Expression data was derived from the analyzed RNA-seq data in Supplementary Table S5. Values of significant changes (adjusted p-value < 0.05) are shown in bold.
