# Supplementary material for: BoPEP4, a C-Terminally Encoded Plant Elicitor Peptide from Broccoli, Plays a Role in Salinity Stress Tolerance
Source: Int J Mol Sci. 2022 Mar 13;23(6):3090. doi: 10.3390/ijms23063090 (PMC8952307; doi:10.3390/ijms23063090)
Supplement: Supplementary file 1 [file ijms-23-03090-s001.zip › Table S8 Primers used in this study.xlsx]

## Sheet: sheet
Supplementary Table S8 Primers used in this study
Name	AGI code	primer name	primer sequence
BoACTIN-2	LOC106315376	q-BoACTIN2-F	5'-CCCTCTTTGAATTGTCTCTCGT-3'
		q-BoACTIN2-R	5'-GAATGTCATCAGCCTCAGCC-3'
BoPROPEP1	LOC106310725	q-BoPROPEP1-F	5'-GCCATATTGAAGTGCCTTGGTC-3'
		q-BoPROPEP1-R	5'-GCGGTCTTGGTCTCCTTCTT-3'
BoPROPEP2	LOC106333683	q-BoPROPEP2-F	5'-AACATCAACACATTTCCTTACACT-3'
		q-BoPROPEP2-R	5'-CTCAATCGAAAAAGATGCAGCG-3'
BoPROPEP3	LOC106332384	q-BoPROPEP3-F	5'-AACTCAGATCTCATCTCAATGGAA-3'
		q-BoPROPEP3-R	5'-CTGGCTGCAAAGAATCAAACT-3'
BoPROPEP4	LOC106326118	q-BoPROPEP4-F	5'-CGGCATCTTCGGTTCAGGAG-3'
		q-BoPROPEP4-R	5'-TCTGTTTTTCCGCGTGGCTT-3'
